# Supplementary material for: (Z)-2-(4-tert-Butyl­phen­yl)-1-(4-chloro-1-ethyl-3-methyl-1H-pyrazol-5-yl)-2-cyano­vinyl pivalate
Source: Acta Crystallogr Sect E Struct Rep Online. 2011 Jul 13;67(Pt 8):o2027. doi: 10.1107/S1600536811027255 (PMC3213477; doi:10.1107/S1600536811027255)
Supplement: Supplementary file 2 [file e-67-o2027-Isup2.hkl]

# 
# h,k,l, Fc-squared, Fo-squared, sigma(Fo-squared) and status flag 
# 
data_I
_shelx_title ' 090906B in P2(1)' 
_shelx_refln_list_code          4 
_shelx_F_calc_maximum       97.67 
_exptl_crystal_F_000       456.00 
_reflns_d_resolution_high  0.8403 
 
loop_ 
 _symmetry_equiv_pos_as_xyz 
 'x, y, z' 
 '-x, y+1/2, -z' 
 
_cell_length_a    10.1796 
_cell_length_b    10.5648 
_cell_length_c    12.3632 
_cell_angle_alpha  90.000 
_cell_angle_beta  110.613 
_cell_angle_gamma  90.000 
 
_shelx_F_squared_multiplier     1.000 
 
loop_ 
 _refln_index_h 
 _refln_index_k 
 _refln_index_l 
 _refln_F_squared_calc 
 _refln_F_squared_meas 
 _refln_F_squared_sigma 
 _refln_observed_status 
   0 -12   0        3.60        0.87      1.27 o 
   1 -12   0        3.23        6.01      1.58 o 
   3 -12   0        9.09        4.19      1.82 o 
   1 -11   0        2.33        2.35      0.92 o 
   2 -11   0        2.02        3.29      0.99 o 
   3 -11   0        3.93        3.01      1.58 o 
   4 -11   0       11.86        7.43      1.90 o 
   5 -11   0        1.19       -2.02      1.34 o 
   0 -10   0      129.57      124.64      4.43 o 
   1 -10   0      109.29      116.16      2.52 o 
   2 -10   0       20.62       22.04      1.54 o 
   3 -10   0       10.55        6.01      1.58 o 
   4 -10   0        3.04       -0.16      1.19 o 
   5 -10   0       17.97       14.47      2.14 o 
   6 -10   0       18.01       22.78      2.61 o 
   1  -9   0       24.61       25.72      1.23 o 
   2  -9   0      259.31      255.57      3.81 o 
   3  -9   0      103.63      115.47      3.80 o 
   4  -9   0        6.84        3.32      1.34 o 
   5  -9   0        1.61        2.53      1.34 o 
   6  -9   0        2.61        2.45      1.42 o 
   7  -9   0       12.80       12.73      2.21 o 
   0  -8   0      135.29      136.42      2.96 o 
   1  -8   0      293.42      294.92      3.42 o 
   2  -8   0       84.28       87.27      1.96 o 
   3  -8   0       20.62       23.70      2.49 o 
   4  -8   0       71.58       62.32      3.32 o 
   5  -8   0       34.58       32.50      2.61 o 
   6  -8   0       11.79        9.49      1.74 o 
   7  -8   0       20.00       23.25      2.45 o 
   8  -8   0        5.71        6.41      1.82 o 
   1  -7   0       71.09       71.32      1.65 o 
   2  -7   0       26.73       21.94      1.02 o 
   3  -7   0       67.41       68.53      1.78 o 
   4  -7   0       71.59       64.61      3.16 o 
   5  -7   0       81.83       85.97      3.80 o 
   6  -7   0       11.01        9.89      1.74 o 
   7  -7   0       10.66        7.75      1.66 o 
   8  -7   0       33.20       31.00      2.77 o 
   9  -7   0        7.63        7.83      1.90 o 
   0  -6   0      158.75      151.09      2.80 o 
   1  -6   0      222.28      234.05      2.64 o 
   2  -6   0      165.61      169.32      2.53 o 
   3  -6   0       11.76       13.22      0.95 o 
   4  -6   0        4.10        1.19      0.87 o 
   5  -6   0        5.38        6.17      1.27 o 
   6  -6   0       73.30       77.11      3.64 o 
   7  -6   0       14.86       22.93      2.21 o 
   8  -6   0       31.73       28.39      2.53 o 
   9  -6   0        8.07        4.90      1.66 o 
   1  -5   0      672.76      670.89      5.85 o 
   2  -5   0      365.67      413.03      4.60 o 
   3  -5   0      167.92      158.14      2.28 o 
   4  -5   0      201.08      198.25      5.50 o 
   5  -5   0      107.36      118.07      4.03 o 
   6  -5   0       17.75       21.99      3.32 o 
   7  -5   0       14.16       13.67      1.34 o 
   8  -5   0        0.01        0.54      0.78 o 
   9  -5   0        3.25        3.37      1.09 o 
  10  -5   0       29.92       32.60      2.20 o 
   0  -4   0      694.72      658.35      7.88 o 
   1  -4   0      168.51      176.85      1.94 o 
   2  -4   0      263.95      271.99      3.19 o 
   3  -4   0      270.02      302.76      3.47 o 
   4  -4   0      285.71      317.52      5.81 o 
   5  -4   0      121.09      136.04      3.07 o 
   6  -4   0       90.26       90.28      2.60 o 
   7  -4   0      113.51      110.42      3.07 o 
   8  -4   0      130.44      128.15      4.55 o 
   9  -4   0       64.07       64.46      2.60 o 
  10  -4   0        0.91        1.69      0.99 o 
   1  -3   0     2193.83     2124.75     16.40 o 
   2  -3   0      713.04      673.76      8.10 o 
   3  -3   0      975.32      999.52      8.27 o 
   4  -3   0      296.43      327.22      3.76 o 
   5  -3   0      378.74      367.09      4.25 o 
   6  -3   0      160.97      177.53      3.66 o 
   7  -3   0       55.53       54.25      2.07 o 
   8  -3   0       37.01       36.39      1.84 o 
   9  -3   0       44.65       44.96      2.09 o 
  10  -3   0        8.50        9.58      1.27 o 
  11  -3   0        1.02        0.80      1.07 o 
   0  -2   0     1479.17     1355.44     20.88 o 
   1  -2   0      439.35      423.19      9.25 o 
   2  -2   0     9143.32     7672.11     69.55 o 
   3  -2   0     2122.90     2070.25     23.64 o 
   4  -2   0      453.17      474.46      4.99 o 
   5  -2   0      680.80      682.40      7.01 o 
   6  -2   0      353.61      341.24      4.12 o 
   7  -2   0      167.18      166.06      3.57 o 
   8  -2   0        1.75        2.66      0.81 o 
   9  -2   0        2.62        3.61      1.66 o 
  10  -2   0        9.05        8.54      1.86 o 
  11  -2   0       10.16       11.86      2.21 o 
   1  -1   0     2180.50     2031.62     32.82 o 
   2  -1   0     1364.64     1395.44     16.01 o 
   3  -1   0     1223.22     1156.23     10.75 o 
   4  -1   0     1176.53     1201.72     16.77 o 
   5  -1   0      272.18      258.82      4.13 o 
   6  -1   0      409.91      399.12      6.03 o 
   7  -1   0      122.31      130.18      2.23 o 
   8  -1   0       49.32       51.29      1.97 o 
   9  -1   0        8.98        7.60      1.04 o 
  10  -1   0        0.14       -0.40      1.19 o 
  11  -1   0        0.62       -0.40      1.19 o 
   1   0   0     4052.73     3338.58     54.81 o 
   2   0   0     4741.06     4198.64     46.76 o 
   3   0   0     2343.83     2187.40     24.56 o 
   4   0   0      309.56      376.35      5.11 o 
   5   0   0      723.94      733.90      9.27 o 
   6   0   0       33.50       36.56      1.36 o 
   7   0   0        0.07        0.87      0.55 o 
   8   0   0       38.69       44.49      1.74 o 
   9   0   0        6.66        6.65      1.42 o 
  10   0   0        2.99        1.42      1.27 o 
  11   0   0        0.02        0.71      1.34 o 
   1   1   0     2166.90     2023.08     33.77 o 
   2   1   0     1399.53     1437.93     23.01 o 
   3   1   0     1249.92     1155.36     19.30 o 
   4   1   0     1164.84     1197.27     20.32 o 
   5   1   0      266.73      259.16      3.93 o 
   6   1   0      410.04      407.46      5.77 o 
   7   1   0      121.34      127.98      3.40 o 
   8   1   0       50.81       50.81      1.80 o 
   9   1   0        9.45       12.42      1.74 o 
  10   1   0        0.18       -0.16      1.03 o 
  11   1   0        0.63       -1.27      1.11 o 
   0   2   0     1471.23     1370.23     22.22 o 
   1   2   0      457.59      443.69      5.42 o 
   2   2   0     9140.44     7837.74    124.64 o 
   3   2   0     2121.23     2085.71     33.77 o 
   4   2   0      459.63      479.18      8.94 o 
   5   2   0      672.65      680.37     12.57 o 
   6   2   0      348.00      337.71      4.95 o 
   7   2   0      164.28      160.97      3.60 o 
   8   2   0        1.72        0.40      0.95 o 
   9   2   0        2.62        3.24      1.27 o 
  10   2   0        8.90        9.73      1.74 o 
   1   3   0     2183.95     2141.04     24.47 o 
   2   3   0      699.22      676.46      8.44 o 
   3   3   0      974.20      997.50     17.00 o 
   4   3   0      307.21      333.74      6.72 o 
   5   3   0      384.69      365.77      7.59 o 
   6   3   0      160.58      178.50      4.75 o 
   7   3   0       56.59       53.94      2.61 o 
   8   3   0       36.77       35.67      2.37 o 
   9   3   0       44.28       46.42      2.85 o 
   0   4   0      693.59      666.29     11.86 o 
   1   4   0      179.11      184.50      3.02 o 
   2   4   0      257.08      269.24      4.10 o 
   3   4   0      270.24      300.79      4.57 o 
   4   4   0      283.26      311.36      6.56 o 
   5   4   0      123.50      142.43      3.88 o 
   6   4   0       93.99       97.99      3.32 o 
   7   4   0      113.71      106.05      3.72 o 
   8   4   0      129.93      127.33      4.43 o 
   1   5   0      682.04      685.82      8.86 o 
   2   5   0      378.01      421.85      5.98 o 
   3   5   0      163.51      155.66      3.03 o 
   4   5   0      194.71      189.15      3.58 o 
   5   5   0      105.88      110.53      2.69 o 
   6   5   0       17.73       22.55      1.36 o 
   7   5   0       13.72       14.24      1.58 o 
  10   5   0       29.92       34.32      2.93 o 
   0   6   0      155.29      152.56      4.27 o 
   1   6   0      222.69      233.72      4.05 o 
   2   6   0      166.95      166.45      3.27 o 
   3   6   0       11.76       15.77      1.54 o 
   4   6   0        3.66        3.15      0.72 o 
   5   6   0        6.16        5.60      0.85 o 
   6   6   0       73.59       82.17      2.49 o 
   7   6   0       14.34       13.05      1.98 o 
   8   6   0       32.13       30.92      2.85 o 
   9   6   0        8.08        9.73      1.82 o 
   1   7   0       68.90       68.69      2.18 o 
   2   7   0       26.72       24.41      1.43 o 
   3   7   0       66.59       70.28      2.17 o 
   4   7   0       72.95       68.83      2.18 o 
   5   7   0       81.83       96.01      4.19 o 
   6   7   0       10.99        7.59      1.82 o 
   7   7   0       10.93        7.67      1.82 o 
   8   7   0       33.40       31.32      2.93 o 
   9   7   0        7.59        9.57      1.98 o 
   0   8   0      134.06      128.67      4.51 o 
   1   8   0      293.97      294.77      5.28 o 
   2   8   0       84.56       88.22      4.15 o 
   3   8   0       20.68       22.61      1.53 o 
   4   8   0       70.98       62.24      3.40 o 
   5   8   0       33.87       25.70      2.53 o 
   6   8   0       12.17        9.09      1.90 o 
   7   8   0       20.54       18.74      2.45 o 
   8   8   0        5.82        5.85      1.82 o 
   1   9   0       23.78       24.44      4.39 o 
   2   9   0      257.60      251.50      5.00 o 
   3   9   0      102.32      111.11      4.75 o 
   4   9   0        6.42        8.46      1.82 o 
   5   9   0        1.63        0.87      1.34 o 
   6   9   0        2.62        5.14      1.74 o 
   7   9   0       12.69       16.45      2.45 o 
   0  10   0      130.74      130.81      5.06 o 
   1  10   0      109.76      113.60      3.38 o 
   2  10   0       20.65       23.33      2.53 o 
   3  10   0       10.60        9.33      1.98 o 
   4  10   0        3.14       -1.58      1.19 o 
   5  10   0       18.30       23.88      2.85 o 
   6  10   0       17.76       17.56      2.69 o 
   1  11   0        2.41        1.74      1.58 o 
   2  11   0        1.96       -0.08      1.42 o 
   3  11   0        3.77        1.27      1.50 o 
   4  11   0       11.78        9.96      2.14 o 
   5  11   0        1.12       -0.63      1.42 o 
   2  12   0       14.31       16.92      2.53 o 
   3  12   0        9.06        6.64      2.06 o 
  -3 -12   1        6.96        6.09      1.90 o 
  -1 -12   1        0.63        1.66      1.34 o 
   0 -12   1        1.67        2.85      1.42 o 
   1 -12   1        2.08        1.82      1.42 o 
   2 -12   1        0.71       -0.71      0.99 o 
   3 -12   1        1.28       -0.32      1.74 o 
  -5 -11   1        6.56        7.83      1.90 o 
  -4 -11   1       18.38       20.96      2.45 o 
  -3 -11   1       26.98       24.28      2.45 o 
  -2 -11   1        5.14        4.67      1.58 o 
  -1 -11   1       28.59       28.23      2.45 o 
   0 -11   1        6.56        9.65      1.74 o 
   1 -11   1        8.15        5.09      1.14 o 
   2 -11   1        9.15        7.56      1.28 o 
   3 -11   1        2.53        3.80      2.61 o 
   4 -11   1       11.21        8.78      1.98 o 
   5 -11   1        2.25        2.45      1.66 o 
  -7 -10   1        1.13        1.27      1.50 o 
  -6 -10   1        1.69        1.74      1.42 o 
  -5 -10   1        5.51        4.51      1.58 o 
  -4 -10   1       14.75       12.73      1.90 o 
  -3 -10   1       28.32       26.02      2.37 o 
  -2 -10   1        4.39        5.93      1.02 o 
  -1 -10   1       26.36       26.15      1.57 o 
   0 -10   1       80.66       78.59      2.10 o 
   1 -10   1        1.09       -0.10      0.62 o 
   2 -10   1       30.90       31.14      2.61 o 
   3 -10   1       23.29       22.15      1.65 o 
   4 -10   1       10.42        8.73      1.28 o 
   5 -10   1       14.11       12.65      2.14 o 
   6 -10   1       12.48       14.47      2.29 o 
  -8  -9   1        1.81        4.03      1.82 o 
  -7  -9   1        0.38        0.47      1.19 o 
  -6  -9   1        7.32        5.54      1.66 o 
  -5  -9   1        7.72        5.46      1.42 o 
  -4  -9   1        4.13        4.27      1.34 o 
  -3  -9   1      126.87      125.11      3.68 o 
  -2  -9   1      117.95      119.84      2.96 o 
  -1  -9   1      100.81       97.31      2.15 o 
   0  -9   1        6.27        7.24      0.80 o 
   1  -9   1        7.04        5.49      1.14 o 
   2  -9   1       33.25       35.50      1.87 o 
   3  -9   1      113.32      114.52      3.16 o 
   4  -9   1       71.61       68.62      2.51 o 
   5  -9   1        4.15        5.14      1.50 o 
   6  -9   1        1.77        1.03      1.34 o 
   7  -9   1        3.11        1.27      1.50 o 
  -9  -8   1        4.35        2.93      1.66 o 
  -8  -8   1        1.45       -0.24      1.27 o 
  -7  -8   1       10.63        9.57      1.82 o 
  -6  -8   1       12.00        8.07      1.66 o 
  -5  -8   1       62.35       69.04      3.48 o 
  -4  -8   1       11.72        9.96      1.58 o 
  -3  -8   1       25.61       25.90      1.38 o 
  -2  -8   1       66.18       61.97      1.66 o 
  -1  -8   1       10.02        9.72      0.71 o 
   0  -8   1      219.39      229.11      2.89 o 
   1  -8   1      259.97      262.88      3.72 o 
   2  -8   1       56.98       62.18      2.43 o 
   3  -8   1       26.46       28.43      1.62 o 
   4  -8   1       64.02       60.61      2.32 o 
   5  -8   1       43.48       45.24      3.08 o 
   6  -8   1        1.38        1.03      1.27 o 
   7  -8   1        5.53        6.96      1.74 o 
   8  -8   1        1.49       -0.87      1.34 o 
  -9  -7   1       11.28       11.07      2.06 o 
  -8  -7   1        3.56        2.93      1.34 o 
  -7  -7   1       12.90       12.57      1.98 o 
  -6  -7   1       27.82       25.07      2.29 o 
  -5  -7   1       38.84       42.39      2.69 o 
  -4  -7   1       87.27       94.39      2.34 o 
  -3  -7   1       27.81       28.34      1.36 o 
  -2  -7   1      137.91      130.35      3.39 o 
  -1  -7   1      291.10      277.05      3.15 o 
   0  -7   1       28.30       27.38      0.91 o 
   1  -7   1      133.43      134.16      2.21 o 
   2  -7   1       67.50       72.09      1.62 o 
   3  -7   1       20.40       22.55      1.40 o 
   4  -7   1        2.80        2.36      1.23 o 
   5  -7   1       69.42       72.76      3.56 o 
   6  -7   1       26.09       24.67      2.37 o 
   7  -7   1       44.38       43.73      3.08 o 
   8  -7   1       11.16        7.75      1.82 o 
   9  -7   1        2.10        1.19      1.50 o 
 -10  -6   1        0.41       -0.40      1.27 o 
  -9  -6   1       25.48       22.14      2.45 o 
  -8  -6   1        1.85        0.24      1.11 o 
  -7  -6   1       79.82       81.62      3.88 o 
  -6  -6   1      165.07      161.73      5.30 o 
  -5  -6   1       58.50       65.01      3.08 o 
  -4  -6   1       42.22       43.76      1.56 o 
  -3  -6   1       35.61       41.37      2.17 o 
  -2  -6   1      185.27      190.74      3.79 o 
  -1  -6   1      401.94      388.77      3.87 o 
   0  -6   1       78.29       80.32      1.36 o 
   1  -6   1       95.40      105.50      2.18 o 
   2  -6   1       35.65       38.57      1.13 o 
   3  -6   1        3.56        3.15      0.48 o 
   4  -6   1        7.66       10.60      1.01 o 
   5  -6   1       16.88       12.73      1.66 o 
   6  -6   1      115.07      101.99      3.08 o 
   7  -6   1       83.62       79.74      4.86 o 
   8  -6   1       16.50       16.62      1.62 o 
   9  -6   1        0.25        0.68      1.02 o 
 -10  -5   1       29.31       29.97      2.77 o 
  -9  -5   1       48.60       55.12      3.40 o 
  -8  -5   1       12.39       13.21      1.82 o 
  -7  -5   1       56.48       54.41      3.16 o 
  -6  -5   1      199.97      204.67      6.01 o 
  -5  -5   1      323.10      320.98      4.79 o 
  -4  -5   1      307.78      329.56      4.82 o 
  -3  -5   1       59.13       56.69      1.58 o 
  -2  -5   1      187.75      195.64      2.63 o 
  -1  -5   1      113.53      113.88      1.57 o 
   0  -5   1      341.47      325.54      3.23 o 
   1  -5   1      572.32      625.16      5.46 o 
   2  -5   1      153.30      132.19      2.00 o 
   3  -5   1      331.14      309.62      4.53 o 
   4  -5   1       47.27       48.85      1.54 o 
   5  -5   1      325.37      317.15      5.53 o 
   6  -5   1      105.85      113.73      3.13 o 
   7  -5   1       71.81       76.10      2.68 o 
   8  -5   1       30.61       27.78      3.56 o 
   9  -5   1        2.02        0.93      0.97 o 
  10  -5   1        0.54        0.53      1.03 o 
 -11  -4   1       12.90       12.25      1.61 o 
 -10  -4   1       17.17       16.59      1.63 o 
  -9  -4   1        1.49        1.70      1.00 o 
  -8  -4   1      150.46      161.45      3.94 o 
  -7  -4   1      181.48      179.91      3.97 o 
  -6  -4   1       16.09       16.33      1.23 o 
  -5  -4   1      204.12      194.37      3.23 o 
  -4  -4   1        3.73        5.01      1.82 o 
  -3  -4   1      348.84      359.52      4.86 o 
  -2  -4   1       82.13       85.14      1.76 o 
  -1  -4   1      856.06      842.78      7.04 o 
   0  -4   1      656.56      634.06      5.37 o 
   1  -4   1      194.02      203.83      2.09 o 
   2  -4   1      587.40      670.76      5.84 o 
   3  -4   1      225.76      225.90      3.12 o 
   4  -4   1      141.04      132.84      2.33 o 
   5  -4   1      154.80      155.45      6.48 o 
   6  -4   1       67.93       68.48      2.45 o 
   7  -4   1       52.61       50.86      3.28 o 
   8  -4   1       49.61       48.19      2.20 o 
   9  -4   1       13.49       11.91      2.02 o 
  10  -4   1        0.27       -1.28      0.85 o 
 -11  -3   1        0.99        0.73      0.98 o 
 -10  -3   1        7.62        9.49      1.31 o 
  -9  -3   1       87.82       86.90      2.91 o 
  -8  -3   1      121.26      126.46      3.32 o 
  -7  -3   1        7.16        9.68      3.12 o 
  -6  -3   1      252.87      243.23      3.32 o 
  -5  -3   1      407.21      418.01      6.18 o 
  -4  -3   1     1223.38     1248.28     12.01 o 
  -3  -3   1      737.49      743.05      8.87 o 
  -2  -3   1      139.28      159.87      2.48 o 
  -1  -3   1      584.17      598.32      5.81 o 
   0  -3   1     2058.75     1998.11     15.52 o 
   1  -3   1      945.13      978.15      7.90 o 
   2  -3   1      668.75      627.11      6.39 o 
   3  -3   1     1493.58     1665.21     15.72 o 
   4  -3   1       37.78       35.39      1.54 o 
   5  -3   1      316.57      316.94      5.14 o 
   6  -3   1       17.36       18.70      1.25 o 
   7  -3   1       46.61       49.92      1.98 o 
   8  -3   1        7.99        8.96      1.27 o 
   9  -3   1        2.06        2.73      0.95 o 
  10  -3   1        6.71        5.63      1.15 o 
 -11  -2   1        0.66        1.70      1.30 o 
 -10  -2   1       13.51       14.82      1.39 o 
  -9  -2   1        8.67        8.66      1.16 o 
  -8  -2   1        9.72       10.35      1.06 o 
  -7  -2   1        1.53       -0.09      0.46 o 
  -6  -2   1      138.08      145.54      2.30 o 
  -5  -2   1      677.51      685.49      7.70 o 
  -4  -2   1      446.55      435.59      6.40 o 
  -3  -2   1      973.15      922.36      8.79 o 
  -2  -2   1      484.72      503.21      6.29 o 
  -1  -2   1     3773.62     3393.30     37.74 o 
   0  -2   1     1590.34     1537.80     17.17 o 
   1  -2   1     1214.33     1326.61     12.20 o 
   2  -2   1      317.11      285.06      3.22 o 
   3  -2   1       40.08       40.54      1.76 o 
   4  -2   1       82.90       84.93      4.94 o 
   5  -2   1      296.30      325.89      3.80 o 
   6  -2   1      149.24      143.37      3.13 o 
   7  -2   1       28.23       27.17      2.29 o 
   8  -2   1        4.54        3.50      0.85 o 
   9  -2   1       10.19        9.05      1.18 o 
  10  -2   1        1.60        1.90      0.95 o 
 -11  -1   1       15.09       18.27      2.45 o 
 -10  -1   1        2.58        2.16      0.87 o 
  -9  -1   1        6.84        6.75      0.99 o 
  -8  -1   1       14.72       14.61      1.17 o 
  -7  -1   1       65.74       65.87      1.52 o 
  -6  -1   1      507.18      518.13      5.72 o 
  -5  -1   1      182.70      176.93      2.42 o 
  -4  -1   1     1821.68     1764.41     16.17 o 
  -3  -1   1     2966.74     3025.71     33.35 o 
  -2  -1   1     6804.62     6190.11    232.08 o 
   0  -1   1     1458.54     1403.53     23.41 o 
   1  -1   1      883.40      835.64      7.74 o 
   2  -1   1     6465.50     5653.17     50.73 o 
   3  -1   1     1806.81     1800.88     16.49 o 
   4  -1   1      724.72      712.01      8.96 o 
   5  -1   1      411.38      445.33      6.31 o 
   6  -1   1       60.94       65.58      1.97 o 
   7  -1   1        8.18        5.63      0.83 o 
   8  -1   1       43.81       42.07      2.25 o 
   9  -1   1        9.86       11.21      1.58 o 
  10  -1   1        4.59        1.27      1.34 o 
 -11   0   1        2.86        2.45      1.42 o 
 -10   0   1        0.69       -0.47      1.11 o 
  -9   0   1       15.45       12.04      1.11 o 
  -8   0   1        1.71        1.70      0.64 o 
  -7   0   1       24.33       20.50      1.15 o 
  -6   0   1       13.82       14.41      0.92 o 
  -5   0   1      246.76      237.33      5.38 o 
  -4   0   1       21.85       25.39      1.34 o 
  -3   0   1      196.38      239.39      4.75 o 
  -2   0   1      262.54      235.59      4.35 o 
  -1   0   1      211.77      194.39      3.48 o 
   0   0   1      630.45      600.65     10.04 o 
   1   0   1     6207.65     4910.01     79.72 o 
   2   0   1      549.85      641.80      7.62 o 
   3   0   1      531.60      536.38      6.70 o 
   4   0   1      183.60      160.43      3.84 o 
   5   0   1      148.41      141.46      2.67 o 
   6   0   1       48.12       39.68      2.25 o 
   7   0   1        4.71        6.65      0.83 o 
   8   0   1       18.69       22.02      2.37 o 
   9   0   1       17.80       14.55      1.90 o 
  10   0   1        7.57        6.41      1.66 o 
  11   0   1        0.49        0.32      1.34 o 
 -10   1   1        2.56        2.69      1.19 o 
  -9   1   1        7.29        9.02      1.50 o 
  -8   1   1       14.51       15.20      1.06 o 
  -7   1   1       65.61       65.94      1.89 o 
  -6   1   1      512.48      525.28     10.20 o 
  -5   1   1      180.49      173.28      4.27 o 
  -4   1   1     1787.80     1727.06     28.71 o 
  -3   1   1     2943.18     2990.29     48.72 o 
  -2   1   1     6813.95     6033.25     98.78 o 
  -1   1   1     3638.58     3220.11     52.51 o 
   0   1   1     1454.90     1436.27     23.09 o 
   1   1   1      901.71      824.62     13.84 o 
   2   1   1     6517.48     5606.11     90.71 o 
   3   1   1     1797.69     1789.30     20.30 o 
   4   1   1      719.43      704.29      8.70 o 
   5   1   1      409.63      440.28      6.68 o 
   6   1   1       62.06       63.92      1.77 o 
   7   1   1        7.81        6.87      0.78 o 
   8   1   1       42.79       43.10      2.77 o 
   9   1   1        9.40       10.76      1.82 o 
  10   1   1        4.55        3.56      1.50 o 
  -9   2   1        8.68       10.52      1.50 o 
  -8   2   1       10.04       11.31      1.50 o 
  -7   2   1        1.10       -0.24      0.71 o 
  -6   2   1      141.54      148.68      4.03 o 
  -5   2   1      684.77      708.52     12.50 o 
  -4   2   1      447.09      435.05      7.99 o 
  -3   2   1      971.74      906.16     15.26 o 
  -2   2   1      499.72      513.31      6.31 o 
  -1   2   1     3771.80     3592.31     61.92 o 
   0   2   1     1620.74     1600.50     18.09 o 
   1   2   1     1209.26     1311.63     21.83 o 
   2   2   1      318.68      282.49      5.62 o 
   3   2   1       39.33       38.51      1.74 o 
   4   2   1       85.99       90.22      5.30 o 
   5   2   1      298.55      332.47      4.65 o 
   6   2   1      150.24      143.25      2.77 o 
   7   2   1       27.65       25.47      2.06 o 
   8   2   1        4.50        5.38      1.34 o 
   9   2   1       10.04        9.02      1.74 o 
  10   2   1        1.52        2.14      1.34 o 
  -8   3   1      120.35      128.67      4.27 o 
  -7   3   1        7.20       11.78      1.34 o 
  -6   3   1      249.66      245.01      5.62 o 
  -5   3   1      403.41      404.68      7.99 o 
  -4   3   1     1229.08     1264.32     15.12 o 
  -3   3   1      754.29      754.37      9.30 o 
  -2   3   1      145.74      162.31      2.56 o 
  -1   3   1      581.91      618.07     14.31 o 
   0   3   1     2077.84     2042.07     23.18 o 
   1   3   1      928.79      948.81     11.66 o 
   2   3   1      646.58      612.67     11.23 o 
   3   3   1     1503.26     1691.55     27.92 o 
   4   3   1       39.89       35.51      1.82 o 
   5   3   1      316.38      312.56      5.62 o 
   6   3   1       17.82       15.50      1.58 o 
   7   3   1       48.10       48.80      2.69 o 
   8   3   1        8.07       10.44      1.58 o 
   9   3   1        1.93        2.14      1.11 o 
  10   3   1        6.58        8.86      1.82 o 
 -11   4   1       12.87       18.03      2.29 o 
  -7   4   1      183.49      190.52      4.98 o 
  -6   4   1       17.60       18.03      1.16 o 
  -5   4   1      199.56      186.82      3.45 o 
  -4   4   1        3.64        3.31      0.51 o 
  -3   4   1      342.50      355.82      5.09 o 
  -2   4   1       83.82       84.80      1.80 o 
  -1   4   1      870.05      869.41     10.54 o 
   0   4   1      646.18      626.93      8.08 o 
   1   4   1      190.32      197.81      3.30 o 
   2   4   1      589.28      668.49      8.82 o 
   3   4   1      229.72      233.78      5.30 o 
   4   4   1      146.15      140.46      3.88 o 
   5   4   1      151.82      145.12      4.27 o 
   6   4   1       65.50       64.61      2.93 o 
   7   4   1       53.74       51.96      2.69 o 
   8   4   1       49.58       51.56      2.93 o 
   9   4   1       13.51       13.60      1.82 o 
 -10   5   1       29.52       21.83      2.53 o 
  -9   5   1       48.54       41.60      3.16 o 
  -8   5   1       12.42       10.04      1.74 o 
  -7   5   1       56.67       57.10      3.32 o 
  -6   5   1      200.64      212.09      4.03 o 
  -5   5   1      326.84      320.53      5.14 o 
  -4   5   1      301.88      325.54      5.08 o 
  -3   5   1       57.98       53.00      1.56 o 
  -2   5   1      190.16      198.36      5.22 o 
  -1   5   1      114.14      115.31      2.40 o 
   0   5   1      339.49      331.94      4.92 o 
   1   5   1      567.12      625.50      8.33 o 
   2   5   1      158.53      134.46      2.77 o 
   3   5   1      336.24      312.32      4.97 o 
   4   5   1       45.12       47.69      2.29 o 
   5   5   1      325.47      318.95      7.35 o 
   6   5   1      104.55      105.82      3.88 o 
   7   5   1       72.32       75.13      3.32 o 
   8   5   1       31.13       27.36      2.29 o 
 -10   6   1        0.40       -1.03      1.19 o 
  -9   6   1       25.75       33.22      2.93 o 
  -8   6   1        1.67        2.61      1.34 o 
  -7   6   1       77.74       79.09      4.03 o 
  -6   6   1      164.08      167.98      5.69 o 
  -5   6   1       59.31       61.09      1.96 o 
  -4   6   1       42.12       44.46      1.63 o 
  -3   6   1       35.56       38.35      1.52 o 
  -2   6   1      182.32      181.11      3.99 o 
  -1   6   1      394.49      380.85      5.78 o 
   0   6   1       83.96       85.75      2.17 o 
   1   6   1       96.44      104.77      2.48 o 
   2   6   1       35.83       41.06      1.74 o 
   3   6   1        3.74        2.17      0.67 o 
   4   6   1        7.35        9.44      0.98 o 
   5   6   1       17.51       13.22      1.14 o 
   6   6   1      116.97      102.64      2.83 o 
   7   6   1       83.85       83.28      4.11 o 
   8   6   1       16.42       13.52      1.98 o 
   9   6   1        0.25        0.55      1.19 o 
  -9   7   1       11.57        9.81      2.14 o 
  -8   7   1        3.68        4.59      1.66 o 
  -7   7   1       12.91       10.20      1.90 o 
  -6   7   1       28.28       20.17      2.29 o 
  -5   7   1       38.82       45.39      2.93 o 
  -4   7   1       88.64       89.60      3.88 o 
  -3   7   1       27.54       26.50      1.46 o 
  -2   7   1      135.32      126.00      5.77 o 
  -1   7   1      291.35      273.41      4.77 o 
   0   7   1       27.05       26.84      1.48 o 
   1   7   1      131.89      134.50      3.07 o 
   2   7   1       65.82       65.93      4.15 o 
   3   7   1       19.46       25.02      2.45 o 
   4   7   1        2.61        3.26      1.27 o 
   5   7   1       69.43       68.18      2.33 o 
   6   7   1       25.82       26.49      2.53 o 
   7   7   1       43.85       38.67      3.08 o 
   8   7   1       10.83       10.83      2.06 o 
   9   7   1        2.14        0.87      1.34 o 
  -9   8   1        4.28        0.40      1.58 o 
  -8   8   1        1.43        1.58      1.42 o 
  -7   8   1       11.13        8.78      1.90 o 
  -6   8   1       11.95       12.02      1.98 o 
  -5   8   1       61.37       60.34      3.56 o 
  -4   8   1       11.84       10.83      1.82 o 
  -3   8   1       26.31       26.89      2.45 o 
  -2   8   1       68.88       67.53      2.31 o 
  -1   8   1       10.33        8.91      1.11 o 
   0   8   1      215.93      220.09      4.39 o 
   1   8   1      257.20      261.09      4.89 o 
   2   8   1       56.78       62.51      2.26 o 
   3   8   1       26.02       27.42      2.77 o 
   4   8   1       63.87       56.93      2.20 o 
   5   8   1       43.72       46.66      3.16 o 
   6   8   1        1.18        1.03      1.19 o 
   7   8   1        5.63        8.07      1.82 o 
   8   8   1        1.50        1.58      1.42 o 
  -8   9   1        1.83        2.61      1.66 o 
  -7   9   1        0.39       -1.78      1.19 o 
  -6   9   1        7.39        4.59      1.74 o 
  -5   9   1        7.68        8.54      1.98 o 
  -4   9   1        4.66        4.03      1.58 o 
  -3   9   1      128.59      123.53      4.98 o 
  -2   9   1      118.29      111.27      4.67 o 
  -1   9   1      100.98       99.08      3.95 o 
   0   9   1        6.42        6.50      1.58 o 
   1   9   1        7.40        7.88      1.38 o 
   2   9   1       31.51       31.69      1.84 o 
   3   9   1      113.43      107.53      3.09 o 
   4   9   1       72.02       67.86      3.80 o 
   5   9   1        4.21        3.32      1.50 o 
   6   9   1        1.85        1.74      1.34 o 
   7   9   1        3.02        3.24      1.66 o 
  -7  10   1        1.23       -0.47      1.50 o 
  -6  10   1        1.58        1.11      1.58 o 
  -5  10   1        5.30        4.59      1.74 o 
  -4  10   1       14.76       13.68      2.21 o 
  -3  10   1       28.82       31.87      3.01 o 
  -2  10   1        4.01        5.69      1.74 o 
  -1  10   1       25.60       28.63      2.69 o 
   0  10   1       81.27       80.76      2.82 o 
   1  10   1        1.18        0.83      0.97 o 
   2  10   1       30.71       31.75      1.93 o 
   3  10   1       23.74       20.64      2.45 o 
   4  10   1       10.61        8.15      1.98 o 
   5  10   1       13.97       14.31      2.37 o 
   6  10   1       12.19       14.31      2.45 o 
  -5  11   1        6.38        4.75      1.98 o 
  -4  11   1       18.29       24.36      2.85 o 
  -3  11   1       27.09       25.31      2.77 o 
  -2  11   1        5.31        6.17      1.82 o 
  -1  11   1       28.68       28.71      2.93 o 
   0  11   1        6.45        2.85      1.74 o 
   1  11   1        8.46        8.10      1.37 o 
   2  11   1        9.69        7.35      1.82 o 
   3  11   1        2.48        1.82      1.66 o 
   4  11   1       11.11        8.78      2.06 o 
   5  11   1        2.25        3.95      1.90 o 
  -3  12   1        6.94        9.33      2.37 o 
  -2  12   1       14.06       13.92      2.45 o 
  -1  12   1        0.71       -0.55      1.66 o 
   3  12   1        1.27        2.45      1.90 o 
  -1 -12   2       15.77       20.48      2.29 o 
   0 -12   2        2.56        3.80      1.66 o 
   1 -12   2        2.34        3.59      1.66 o 
   2 -12   2        9.12        7.07      1.42 o 
  -5 -11   2        0.25       -0.95      1.19 o 
  -4 -11   2        5.78        5.38      1.66 o 
  -3 -11   2        0.41       -1.11      1.03 o 
  -2 -11   2        3.04        7.83      1.58 o 
  -1 -11   2       18.70       19.38      2.14 o 
   0 -11   2        7.34        7.67      1.74 o 
   1 -11   2        7.03        5.89      1.23 o 
   2 -11   2       27.52       26.92      1.89 o 
   3 -11   2        0.63        1.13      0.97 o 
   4 -11   2        0.18        1.03      1.27 o 
  -7 -10   2        5.48        3.95      1.74 o 
  -6 -10   2        3.24        6.96      1.82 o 
  -5 -10   2        3.26        4.27      1.50 o 
  -4 -10   2        4.91        4.51      1.34 o 
  -3 -10   2       28.74       30.31      1.73 o 
  -2 -10   2       12.45       11.00      1.20 o 
  -1 -10   2        1.78        0.55      1.19 o 
   0 -10   2        0.51        0.15      0.89 o 
   1 -10   2       22.95       22.41      2.02 o 
   2 -10   2       13.11       10.42      1.54 o 
   3 -10   2        0.43        0.22      0.85 o 
   4 -10   2        3.65        4.01      1.17 o 
   5 -10   2        6.45        5.46      1.27 o 
   6 -10   2        3.09        4.27      1.82 o 
  -8  -9   2        2.45        0.47      1.42 o 
  -7  -9   2        2.56        3.56      1.50 o 
  -6  -9   2        4.48        2.61      1.34 o 
  -5  -9   2        6.92        7.20      1.58 o 
  -4  -9   2       14.27       12.65      1.74 o 
  -3  -9   2       22.61       26.12      1.51 o 
  -2  -9   2       59.40       60.19      2.10 o 
  -1  -9   2       73.88       72.13      2.26 o 
   0  -9   2       66.59       63.34      2.35 o 
   1  -9   2       13.17       14.25      1.28 o 
   2  -9   2       31.75       25.36      1.65 o 
   3  -9   2       62.28       66.79      2.51 o 
   4  -9   2        6.64        7.82      1.78 o 
   5  -9   2        5.75        5.81      1.15 o 
   6  -9   2        1.79        1.74      1.42 o 
   7  -9   2        3.09        1.50      1.50 o 
  -9  -8   2        8.37       10.68      2.06 o 
  -8  -8   2        3.48        1.98      1.34 o 
  -7  -8   2       11.49       12.10      1.90 o 
  -6  -8   2       22.62       24.67      2.45 o 
  -5  -8   2        1.76        1.58      1.19 o 
  -4  -8   2       10.90       12.62      1.11 o 
  -3  -8   2       56.39       57.49      1.98 o 
  -2  -8   2        9.99       11.25      1.42 o 
  -1  -8   2       38.93       33.52      2.14 o 
   0  -8   2       59.32       54.32      1.53 o 
   1  -8   2       17.58       24.06      1.48 o 
   2  -8   2        5.24        5.54      1.19 o 
   3  -8   2        6.61        8.13      1.30 o 
   4  -8   2        6.32        5.35      1.06 o 
   5  -8   2       37.24       37.78      1.95 o 
   6  -8   2        6.30        4.82      1.58 o 
   7  -8   2        0.37        0.95      1.50 o 
   8  -8   2        0.27       -1.90      1.27 o 
  -9  -7   2        0.35       -1.11      1.19 o 
  -8  -7   2        0.51        1.66      1.27 o 
  -7  -7   2        7.92        9.73      1.66 o 
  -6  -7   2       37.71       45.79      2.85 o 
  -5  -7   2       16.63       10.28      1.50 o 
  -4  -7   2      113.95      103.86      3.01 o 
  -3  -7   2       87.31       88.74      2.29 o 
  -2  -7   2        9.97       10.93      0.92 o 
  -1  -7   2       27.58       25.13      1.28 o 
   0  -7   2       31.87       36.39      1.38 o 
   1  -7   2      178.43      175.99      3.58 o 
   2  -7   2        5.03        8.08      1.03 o 
   3  -7   2        3.32        2.47      0.81 o 
   4  -7   2       14.92       16.91      1.70 o 
   5  -7   2       14.81       13.40      1.29 o 
   6  -7   2        2.72        3.01      1.34 o 
   7  -7   2        4.22        3.01      1.42 o 
   8  -7   2        4.51        1.19      1.34 o 
 -10  -6   2        2.71        0.79      1.27 o 
  -9  -6   2        0.09        0.32      1.19 o 
  -8  -6   2       32.22       30.21      2.61 o 
  -7  -6   2       10.71        8.54      1.66 o 
  -6  -6   2       33.12       35.19      2.45 o 
  -5  -6   2      151.49      156.99      8.15 o 
  -4  -6   2       39.60       45.32      1.61 o 
  -3  -6   2      119.85      121.53      4.43 o 
  -2  -6   2       74.89       69.99      1.85 o 
  -1  -6   2       89.30       90.89      2.09 o 
   0  -6   2       60.01       61.96      1.40 o 
   1  -6   2        4.26        3.05      0.46 o 
   2  -6   2       84.40       91.90      2.43 o 
   3  -6   2      116.10      111.95      2.77 o 
   4  -6   2      194.15      210.07      3.44 o 
   5  -6   2        4.29        4.99      0.79 o 
   6  -6   2       17.95       18.56      1.54 o 
   7  -6   2       25.92       25.63      1.79 o 
   8  -6   2       11.52        9.85      1.39 o 
   9  -6   2        4.41        5.86      1.37 o 
 -10  -5   2        5.72        4.35      1.74 o 
  -9  -5   2       34.60       29.42      2.69 o 
  -8  -5   2       28.84       24.91      2.29 o 
  -7  -5   2       78.31       73.94      3.56 o 
  -6  -5   2       59.04       62.87      1.86 o 
  -5  -5   2      106.24      110.23      2.45 o 
  -4  -5   2      275.15      277.25      4.34 o 
  -3  -5   2      321.03      331.75      4.83 o 
  -2  -5   2      128.00      135.56      2.54 o 
  -1  -5   2      185.48      179.32      3.02 o 
   0  -5   2      360.36      393.68      4.37 o 
   1  -5   2      330.20      332.04      4.04 o 
   2  -5   2        6.47        3.05      0.52 o 
   3  -5   2       73.24       68.24      1.67 o 
   4  -5   2       29.82       33.37      1.29 o 
   5  -5   2       16.68       15.29      1.02 o 
   6  -5   2        3.20        4.01      0.95 o 
   7  -5   2       10.31       10.30      1.94 o 
   8  -5   2        3.43        2.03      1.03 o 
   9  -5   2        7.55        6.35      1.28 o 
 -11  -4   2       10.02        9.49      1.98 o 
 -10  -4   2       24.18       19.61      2.29 o 
  -9  -4   2        5.65        4.51      1.42 o 
  -8  -4   2       14.76       14.39      1.82 o 
  -7  -4   2      163.66      171.69      5.38 o 
  -6  -4   2      252.48      233.05      3.93 o 
  -5  -4   2       94.83       92.05      2.11 o 
  -4  -4   2      115.89       97.69      2.11 o 
  -3  -4   2       74.85       79.68      1.78 o 
  -2  -4   2      723.77      719.83      8.72 o 
  -1  -4   2      824.34      828.34      9.84 o 
   0  -4   2      205.13      204.39      2.54 o 
   1  -4   2      390.46      422.00      4.72 o 
   2  -4   2     1149.61     1234.96     12.05 o 
   3  -4   2      347.22      346.99      4.29 o 
   4  -4   2       43.04       40.12      1.28 o 
   5  -4   2        6.70       10.78      1.57 o 
   6  -4   2        0.67       -0.08      0.67 o 
   7  -4   2       49.34       46.34      3.20 o 
   8  -4   2       43.62       44.14      2.18 o 
   9  -4   2       13.71       13.44      1.47 o 
  10  -4   2        6.12        5.56      1.31 o 
 -11  -3   2        0.99       -0.27      1.50 o 
 -10  -3   2       14.72       13.24      1.58 o 
  -9  -3   2        2.70        2.09      1.11 o 
  -8  -3   2       20.16       16.11      1.35 o 
  -7  -3   2       23.44       25.62      1.25 o 
  -6  -3   2      260.69      268.76      4.21 o 
  -5  -3   2      508.52      498.27      6.60 o 
  -4  -3   2      501.26      502.19      9.02 o 
  -3  -3   2      102.18       85.22      1.74 o 
  -2  -3   2      612.01      583.34      8.46 o 
  -1  -3   2      872.64      871.38     10.95 o 
   0  -3   2      130.16      132.27      1.50 o 
   1  -3   2     3010.20     2826.64     25.56 o 
   2  -3   2       50.86       54.00      1.22 o 
   3  -3   2      384.88      394.95      4.55 o 
   4  -3   2       67.32       64.97      1.53 o 
   5  -3   2       14.43       16.61      0.95 o 
   6  -3   2       33.83       36.43      2.69 o 
   7  -3   2       38.00       35.10      1.79 o 
   8  -3   2        2.30        3.21      1.42 o 
   9  -3   2       12.22        8.98      1.25 o 
  10  -3   2        1.43        1.46      1.00 o 
 -11  -2   2        2.80        1.95      0.95 o 
 -10  -2   2       13.86       13.30      1.36 o 
  -9  -2   2        8.00        7.83      1.11 o 
  -8  -2   2        7.52        9.54      0.86 o 
  -7  -2   2       39.70       38.91      1.22 o 
  -6  -2   2       67.37       68.14      1.51 o 
  -5  -2   2       39.61       37.50      1.05 o 
  -4  -2   2      632.98      656.72     11.07 o 
  -3  -2   2       70.33       72.13      2.06 o 
  -2  -2   2     1071.59     1020.99     16.05 o 
  -1  -2   2       85.96       81.38      2.14 o 
   0  -2   2      149.91      135.79      2.12 o 
   1  -2   2      714.74      755.17      7.29 o 
   2  -2   2       46.82       49.94      1.08 o 
   3  -2   2       91.02       96.52      1.64 o 
   4  -2   2      598.37      618.54      6.64 o 
   5  -2   2      265.93      285.22      4.74 o 
   6  -2   2       39.64       39.28      2.69 o 
   7  -2   2       46.02       52.32      2.00 o 
   8  -2   2       34.26       29.63      2.25 o 
   9  -2   2       13.82       12.81      1.62 o 
  10  -2   2       10.10       11.39      2.06 o 
 -11  -1   2        5.08        3.55      1.02 o 
 -10  -1   2        0.36        0.70      0.78 o 
  -9  -1   2       12.67       13.82      1.22 o 
  -8  -1   2       43.98       45.37      1.37 o 
  -7  -1   2      139.34      142.91      2.40 o 
  -6  -1   2       94.33      115.57      2.39 o 
  -5  -1   2       44.37       53.54      1.44 o 
  -4  -1   2      305.81      319.27      8.46 o 
  -3  -1   2      426.08      444.38      7.67 o 
  -2  -1   2     4582.33     4111.93     46.20 o 
  -1  -1   2      308.05      321.47      3.94 o 
   0  -1   2     1882.27     1821.79     39.42 o 
   1  -1   2     1752.45     1597.36     14.46 o 
   2  -1   2      868.63      852.44      8.16 o 
   3  -1   2      151.34      152.07      2.59 o 
   4  -1   2       18.74       19.79      0.92 o 
   5  -1   2       16.36       14.54      0.97 o 
   6  -1   2        3.87        4.19      0.74 o 
   7  -1   2       61.13       59.71      2.06 o 
   8  -1   2        7.90       10.70      1.10 o 
   9  -1   2        6.54        8.86      1.74 o 
  10  -1   2        0.33       -0.63      1.11 o 
 -10   0   2        0.50       -0.91      0.61 o 
  -9   0   2        4.74        6.34      0.73 o 
  -8   0   2        5.15        4.46      0.76 o 
  -7   0   2        2.42        2.45      0.87 o 
  -6   0   2       34.90       51.41      2.29 o 
  -5   0   2       78.52       76.95      2.53 o 
  -4   0   2        0.65        1.19      0.55 o 
  -3   0   2      822.58      851.85      9.86 o 
  -2   0   2       46.85       47.78      0.95 o 
  -1   0   2     9540.08     7745.22    155.36 o 
   0   0   2      745.93      819.88     13.60 o 
   1   0   2     5810.62     4791.49    163.39 o 
   2   0   2      278.04      303.00      3.19 o 
   3   0   2       12.34       11.81      0.72 o 
   4   0   2        0.86        0.32      0.36 o 
   5   0   2       52.60       48.08      2.10 o 
   6   0   2      376.56      371.98      5.97 o 
   7   0   2        1.17        4.43      0.80 o 
   8   0   2       42.14       40.49      2.85 o 
   9   0   2        2.72        4.11      1.42 o 
  10   0   2        8.94        9.81      1.90 o 
  -9   1   2       13.00       10.92      1.06 o 
  -8   1   2       44.19       47.85      2.53 o 
  -7   1   2      137.87      141.80      4.19 o 
  -6   1   2       95.22      118.94      3.40 o 
  -5   1   2       49.28       59.23      1.98 o 
  -4   1   2      291.64      308.99      5.93 o 
  -3   1   2      429.38      446.94      5.77 o 
  -2   1   2     4596.54     4176.33     66.35 o 
  -1   1   2      302.98      315.23      5.93 o 
   0   1   2     1917.76     1833.83     29.58 o 
   1   1   2     1741.35     1558.53     26.02 o 
   2   1   2      869.16      850.88     14.79 o 
   3   1   2      158.31      161.64      2.47 o 
   4   1   2       19.45       19.06      0.85 o 
   5   1   2       16.87       15.45      0.89 o 
   6   1   2        4.46        3.55      0.87 o 
   7   1   2       59.83       63.27      3.16 o 
   8   1   2        8.24        9.81      1.66 o 
   9   1   2        6.65        9.41      1.74 o 
  10   1   2        0.32        1.27      1.27 o 
  -8   2   2        7.74        7.75      1.27 o 
  -7   2   2       37.69       37.49      1.98 o 
  -6   2   2       66.69       71.49      2.45 o 
  -5   2   2       40.41       36.93      1.58 o 
  -4   2   2      638.90      667.31      8.31 o 
  -3   2   2       75.72       75.01      1.54 o 
  -2   2   2     1044.20     1003.20     17.24 o 
  -1   2   2       85.42       82.59      1.36 o 
   0   2   2      156.17      138.87      3.32 o 
   1   2   2      713.50      742.45     13.13 o 
   2   2   2       46.55       46.26      1.90 o 
   3   2   2       85.35       86.44      2.85 o 
   4   2   2      611.26      642.46      7.85 o 
   5   2   2      274.10      288.36      4.26 o 
   6   2   2       39.49       41.76      2.45 o 
   7   2   2       45.56       49.03      2.85 o 
   8   2   2       34.55       35.35      2.53 o 
   9   2   2       14.07       13.05      1.82 o 
  10   2   2       10.11        8.15      1.74 o 
 -11   3   2        0.92        1.82      1.19 o 
  -7   3   2       23.55       27.33      1.58 o 
  -6   3   2      254.62      265.36      4.32 o 
  -5   3   2      502.72      494.48      6.76 o 
  -4   3   2      517.73      528.67      6.81 o 
  -3   3   2       98.99       81.43      1.55 o 
  -2   3   2      615.39      577.06      7.21 o 
  -1   3   2      863.83      876.86     12.18 o 
   0   3   2      125.74      132.78      3.56 o 
   1   3   2     3050.64     2809.50     45.87 o 
   2   3   2       46.89       46.98      2.06 o 
   3   3   2      383.32      385.62      7.99 o 
   4   3   2       67.28       68.01      2.69 o 
   5   3   2       14.10       15.58      1.58 o 
   6   3   2       34.70       37.09      2.29 o 
   7   3   2       37.90       39.94      2.61 o 
   8   3   2        2.23        3.56      1.34 o 
   9   3   2       11.93       10.44      1.74 o 
  10   3   2        1.42        0.32      1.19 o 
 -11   4   2       10.01        8.38      1.82 o 
 -10   4   2       24.16       27.05      2.61 o 
  -9   4   2        5.42        4.51      1.42 o 
  -8   4   2       15.29       14.47      1.90 o 
  -7   4   2      162.49      170.98      5.54 o 
  -6   4   2      251.77      235.88      9.69 o 
  -5   4   2       95.71       95.84      3.01 o 
  -4   4   2      114.58       99.97      2.10 o 
  -3   4   2       76.57       79.56      3.72 o 
  -2   4   2      712.52      714.71      8.98 o 
  -1   4   2      836.45      835.97     10.30 o 
   0   4   2      209.73      212.42      3.37 o 
   1   4   2      390.81      429.27      8.54 o 
   2   4   2     1150.49     1252.24     21.51 o 
   3   4   2      350.09      353.75      7.51 o 
   4   4   2       40.89       39.46      2.21 o 
   5   4   2        6.20        9.73      1.42 o 
   6   4   2        0.72        0.00      0.79 o 
   7   4   2       49.60       46.98      2.77 o 
   8   4   2       43.55       45.55      2.85 o 
   9   4   2       13.96       14.31      1.98 o 
 -10   5   2        5.85        5.30      1.66 o 
  -9   5   2       34.80       30.21      2.69 o 
  -8   5   2       28.71       27.28      2.61 o 
  -7   5   2       79.17       81.77      3.88 o 
  -6   5   2       57.85       61.37      3.32 o 
  -5   5   2      106.64      113.05      3.12 o 
  -4   5   2      278.21      280.30      4.37 o 
  -3   5   2      313.05      324.87      4.86 o 
  -2   5   2      126.21      129.67      3.36 o 
  -1   5   2      186.69      182.30      3.76 o 
   0   5   2      352.67      391.06      5.69 o 
   1   5   2      320.60      323.28      5.03 o 
   2   5   2        4.89        3.53      0.70 o 
   3   5   2       74.82       70.23      2.85 o 
   4   5   2       30.46       32.74      2.14 o 
   5   5   2       16.44       15.34      1.66 o 
   6   5   2        3.35        4.03      1.27 o 
   7   5   2        9.68        8.15      1.42 o 
   8   5   2        3.52        2.77      1.27 o 
 -10   6   2        2.73        1.19      1.34 o 
  -9   6   2        0.11        1.27      1.34 o 
  -8   6   2       32.88       31.08      2.77 o 
  -7   6   2       10.45        9.81      1.82 o 
  -6   6   2       32.09       32.11      2.53 o 
  -5   6   2      152.71      153.50      5.22 o 
  -4   6   2       40.66       45.00      2.69 o 
  -3   6   2      122.50      125.97      2.68 o 
  -2   6   2       71.69       64.29      1.86 o 
  -1   6   2       83.58       88.61      3.56 o 
   0   6   2       57.13       57.04      3.32 o 
   1   6   2        4.03        2.25      0.66 o 
   2   6   2       85.31       93.44      2.46 o 
   3   6   2      113.16      104.22      3.04 o 
   4   6   2      192.65      206.19      4.13 o 
   5   6   2        3.99        4.59      1.27 o 
   6   6   2       17.73       18.74      1.90 o 
   7   6   2       25.79       24.75      2.21 o 
  -9   7   2        0.31       -0.08      1.27 o 
  -8   7   2        0.53        0.00      1.27 o 
  -7   7   2        8.09        9.25      1.90 o 
  -6   7   2       38.96       43.18      3.08 o 
  -5   7   2       18.07       17.79      2.06 o 
  -4   7   2      114.18      113.01      4.43 o 
  -3   7   2       84.52       81.77      3.72 o 
  -2   7   2        9.87       11.39      1.08 o 
  -1   7   2       27.64       26.08      2.65 o 
   0   7   2       33.57       37.64      3.24 o 
   1   7   2      176.98      172.06      3.60 o 
   2   7   2        4.61        5.58      0.89 o 
   3   7   2        3.03        4.93      0.95 o 
   4   7   2       15.18       17.91      2.89 o 
   5   7   2       14.55       14.91      1.34 o 
   6   7   2        2.51        3.01      0.89 o 
   7   7   2        4.08        2.61      1.27 o 
   8   7   2        4.72        3.40      1.50 o 
  -9   8   2        8.22        4.27      1.82 o 
  -8   8   2        3.26        4.82      1.90 o 
  -7   8   2       11.98       15.82      2.29 o 
  -6   8   2       23.21       25.39      2.69 o 
  -5   8   2        1.71        1.34      1.27 o 
  -4   8   2       11.29       10.68      1.90 o 
  -3   8   2       54.13       51.48      3.16 o 
  -2   8   2        9.93       12.89      1.90 o 
  -1   8   2       41.71       35.79      1.77 o 
   0   8   2       57.53       56.59      2.13 o 
   1   8   2       17.30       21.11      1.46 o 
   2   8   2        5.31        6.71      1.00 o 
   3   8   2        6.94        8.78      2.57 o 
   4   8   2        5.68        6.55      1.06 o 
   5   8   2       36.07       35.37      1.91 o 
   6   8   2        6.04        3.88      1.42 o 
   7   8   2        0.39       -0.16      1.11 o 
   8   8   2        0.26        2.06      1.50 o 
  -8   9   2        2.44        3.88      1.90 o 
  -7   9   2        2.57        5.77      1.90 o 
  -6   9   2        4.32        2.06      1.58 o 
  -5   9   2        7.53        7.75      1.90 o 
  -4   9   2       14.94       14.24      2.29 o 
  -3   9   2       23.37       18.51      2.29 o 
  -2   9   2       59.71       55.52      3.48 o 
  -1   9   2       74.81       72.68      3.80 o 
   0   9   2       68.52       60.88      3.28 o 
   1   9   2       14.10       19.27      2.93 o 
   2   9   2       32.41       30.26      1.79 o 
   3   9   2       61.92       70.55      2.57 o 
   4   9   2        6.50        9.92      1.28 o 
   5   9   2        5.80        8.07      1.82 o 
   6   9   2        1.84        0.63      1.34 o 
   7   9   2        3.22        1.90      1.58 o 
  -7  10   2        5.58        7.12      2.21 o 
  -6  10   2        3.08        2.77      1.74 o 
  -5  10   2        3.32        5.69      1.98 o 
  -4  10   2        4.74        4.82      1.82 o 
  -3  10   2       28.57       28.08      2.85 o 
  -2  10   2       12.60       13.44      2.37 o 
  -1  10   2        1.46        2.29      1.74 o 
   0  10   2        0.53       -0.79      1.42 o 
   1  10   2       23.17       27.16      1.87 o 
   2  10   2       13.05       13.85      1.43 o 
   3  10   2        0.49        0.92      0.92 o 
   4  10   2        3.74        3.32      1.58 o 
   5  10   2        6.77        4.98      1.74 o 
   6  10   2        3.15        5.22      1.82 o 
  -5  11   2        0.26       -1.66      1.42 o 
  -4  11   2        5.57        4.75      1.90 o 
  -3  11   2        0.49       -1.03      1.58 o 
  -2  11   2        3.11        2.85      1.90 o 
  -1  11   2       18.49       17.95      2.53 o 
   0  11   2        7.25        7.75      2.14 o 
   1  11   2        7.52        1.74      1.58 o 
   2  11   2       28.31       34.01      3.01 o 
   3  11   2        0.71       -1.34      1.34 o 
   4  11   2        0.17       -1.50      1.42 o 
  -3  12   2        0.36       -0.63      1.82 o 
  -2  12   2        7.16        8.78      2.21 o 
  -1  12   2       15.54       17.40      2.77 o 
   0  12   2        2.40        1.98      1.90 o 
  -2 -12   3        7.24        6.41      1.66 o 
  -1 -12   3       14.77       14.63      2.14 o 
   0 -12   3        1.64        2.69      1.50 o 
   1 -12   3        9.66        9.57      1.98 o 
  -5 -11   3        1.78        0.95      1.42 o 
  -4 -11   3        4.05        3.72      1.42 o 
  -3 -11   3        1.41        1.03      1.27 o 
  -2 -11   3        3.14        2.61      1.42 o 
  -1 -11   3        1.25        1.66      1.34 o 
   0 -11   3        6.93        7.91      1.74 o 
   1 -11   3       20.18       24.72      2.93 o 
   2 -11   3        0.32       -0.44      1.34 o 
   3 -11   3       22.40       22.36      1.87 o 
   4 -11   3        1.39        1.72      1.06 o 
  -7 -10   3        2.23        3.88      1.66 o 
  -6 -10   3        4.40        5.46      1.74 o 
  -5 -10   3        6.58        5.54      1.58 o 
  -4 -10   3       66.90       73.94      3.80 o 
  -3 -10   3       71.29       79.11      2.63 o 
  -2 -10   3        6.31        3.88      1.42 o 
  -1 -10   3       23.14       24.75      2.29 o 
   0 -10   3       27.96       29.18      2.53 o 
   1 -10   3        3.00        3.62      1.08 o 
   2 -10   3        6.57        6.60      1.25 o 
   3 -10   3        3.34        3.88      1.12 o 
   4 -10   3        7.47        7.38      1.36 o 
   5 -10   3       11.89       12.16      2.57 o 
  -8  -9   3        1.81        0.24      1.34 o 
  -7  -9   3       20.17       23.73      2.61 o 
  -6  -9   3        7.20        8.54      1.74 o 
  -5  -9   3        8.19        7.20      1.50 o 
  -4  -9   3       16.83       20.25      1.42 o 
  -3  -9   3       24.12       21.95      1.45 o 
  -2  -9   3      161.34      164.70      5.18 o 
  -1  -9   3       47.55       50.38      3.01 o 
   0  -9   3       24.79       23.35      1.63 o 
   1  -9   3       54.08       52.03      2.26 o 
   2  -9   3        8.02        7.02      1.58 o 
   3  -9   3       43.20       36.54      3.08 o 
   4  -9   3        7.62        7.01      1.19 o 
   5  -9   3        4.15        5.23      1.17 o 
   6  -9   3        2.67        5.14      1.82 o 
  -9  -8   3        7.13        5.06      1.74 o 
  -8  -8   3       16.84       17.08      2.29 o 
  -7  -8   3        9.08       10.91      1.82 o 
  -6  -8   3       63.42       61.53      3.48 o 
  -5  -8   3        5.36        4.75      0.89 o 
  -4  -8   3       21.13       20.28      1.31 o 
  -3  -8   3       63.53       61.75      2.13 o 
  -2  -8   3      112.89      117.03      4.47 o 
  -1  -8   3       49.39       50.72      2.65 o 
   0  -8   3       49.26       50.04      2.10 o 
   1  -8   3       40.73       42.08      1.92 o 
   2  -8   3       20.34       20.28      1.48 o 
   3  -8   3       14.35       10.92      1.58 o 
   4  -8   3        2.15        1.59      0.93 o 
   5  -8   3        2.00        2.37      0.97 o 
   6  -8   3        0.65        0.89      0.97 o 
   7  -8   3        0.15       -0.87      1.27 o 
 -10  -7   3        1.53        1.98      1.42 o 
  -9  -7   3        2.98        4.90      1.58 o 
  -8  -7   3        0.33       -0.08      1.03 o 
  -7  -7   3       41.89       38.67      2.77 o 
  -6  -7   3       28.57       27.76      2.29 o 
  -5  -7   3       16.87       17.08      1.20 o 
  -4  -7   3        1.37        0.90      0.71 o 
  -3  -7   3       37.21       40.02      1.62 o 
  -2  -7   3      324.09      307.04      4.95 o 
  -1  -7   3      103.61      104.16      2.77 o 
   0  -7   3       81.55       73.51      1.69 o 
   1  -7   3      105.77      112.48      2.82 o 
   2  -7   3      120.18      127.50      3.16 o 
   3  -7   3       10.79        9.19      2.41 o 
   4  -7   3       38.25       33.40      1.84 o 
   5  -7   3      123.22      118.22      2.72 o 
   6  -7   3       12.94       14.37      1.22 o 
   7  -7   3        2.60        2.29      1.09 o 
   8  -7   3       10.59        6.97      1.50 o 
 -10  -6   3        2.08        1.11      1.27 o 
  -9  -6   3        1.35        2.93      1.34 o 
  -8  -6   3       29.56       32.19      2.69 o 
  -7  -6   3       87.37       79.80      3.80 o 
  -6  -6   3       25.70       24.42      1.38 o 
  -5  -6   3      124.78      114.29      3.12 o 
  -4  -6   3      157.27      163.44      3.24 o 
  -3  -6   3      393.51      389.23      7.08 o 
  -2  -6   3      147.43      160.39      4.71 o 
  -1  -6   3       82.74       86.56      2.06 o 
   0  -6   3       37.95       43.50      1.22 o 
   1  -6   3       30.99       37.88      1.65 o 
   2  -6   3       46.78       37.08      1.64 o 
   3  -6   3       48.46       53.84      1.64 o 
   4  -6   3       71.17       70.84      1.95 o 
   5  -6   3       45.06       43.76      2.43 o 
   6  -6   3       18.70       21.52      1.29 o 
   7  -6   3       28.02       27.18      2.06 o 
   8  -6   3        3.49        2.32      1.94 o 
 -11  -5   3        0.60       -1.42      1.19 o 
 -10  -5   3        0.05       -1.30      0.87 o 
  -9  -5   3        1.07       -0.40      1.03 o 
  -8  -5   3        3.36        1.82      1.19 o 
  -7  -5   3        0.70        1.42      0.95 o 
  -6  -5   3       12.34       12.82      0.99 o 
  -5  -5   3        3.04        3.04      0.62 o 
  -4  -5   3      117.71      119.00      3.91 o 
  -3  -5   3      311.98      304.16      4.61 o 
  -2  -5   3      114.51      123.14      2.46 o 
  -1  -5   3       94.39      106.41      2.17 o 
   0  -5   3     1149.52     1186.44     11.42 o 
   1  -5   3      404.70      460.11      5.23 o 
   2  -5   3      252.14      255.63      3.91 o 
   3  -5   3        2.52        1.63      0.59 o 
   4  -5   3       11.32       11.53      0.91 o 
   5  -5   3       24.46       27.86      1.31 o 
   6  -5   3      194.65      189.60      5.60 o 
   7  -5   3       66.67       64.52      2.57 o 
   8  -5   3       29.36       31.66      2.00 o 
   9  -5   3        5.94        6.41      1.34 o 
 -11  -4   3        0.25        0.47      1.19 o 
 -10  -4   3        1.26        0.55      1.11 o 
  -9  -4   3       15.00       13.84      1.90 o 
  -8  -4   3       41.26       43.02      2.77 o 
  -7  -4   3       79.35       79.45      2.17 o 
  -6  -4   3        7.42        7.79      1.86 o 
  -5  -4   3       14.42       13.54      0.92 o 
  -4  -4   3       94.36       80.28      1.92 o 
  -3  -4   3      323.36      330.63      5.26 o 
  -2  -4   3      130.93      147.14      2.60 o 
  -1  -4   3      150.98      137.30      2.57 o 
   0  -4   3      351.61      383.98      3.65 o 
   1  -4   3      144.07      160.52      3.40 o 
   2  -4   3      163.64      166.18      2.56 o 
   3  -4   3      274.81      258.62      3.56 o 
   4  -4   3       54.80       55.32      1.55 o 
   5  -4   3        3.94        3.39      0.68 o 
   6  -4   3       67.79       68.22      3.08 o 
   7  -4   3        6.82        5.73      1.34 o 
   8  -4   3        2.33        1.88      0.98 o 
   9  -4   3        2.52        3.22      1.15 o 
 -11  -3   3        0.32       -0.79      0.95 o 
 -10  -3   3       17.60       16.77      2.06 o 
  -9  -3   3        7.03        9.41      1.58 o 
  -8  -3   3       29.25       24.28      1.35 o 
  -7  -3   3       11.13       11.57      1.15 o 
  -6  -3   3       33.36       32.60      3.95 o 
  -5  -3   3      207.89      228.35      3.73 o 
  -4  -3   3      174.69      169.01      4.03 o 
  -3  -3   3       69.55       69.67      2.29 o 
  -2  -3   3      493.38      526.00      8.86 o 
  -1  -3   3     1358.74     1468.96     16.52 o 
   0  -3   3     1650.95     1560.71     14.50 o 
   1  -3   3     1053.44     1074.84     10.39 o 
   2  -3   3      837.09      874.33      8.81 o 
   3  -3   3       32.84       35.18      1.13 o 
   4  -3   3      280.17      289.73      3.84 o 
   5  -3   3       84.93       92.39      2.63 o 
   6  -3   3      146.01      146.48      3.46 o 
   7  -3   3       81.73       78.56      4.39 o 
   8  -3   3        5.04        4.96      1.00 o 
   9  -3   3        1.21        1.46      0.95 o 
 -11  -2   3       20.36       16.53      2.14 o 
 -10  -2   3       42.52       47.81      2.18 o 
  -9  -2   3       74.61       75.71      2.57 o 
  -8  -2   3       78.62       82.80      1.91 o 
  -7  -2   3       19.51       20.91      1.10 o 
  -6  -2   3       61.00       69.59      2.45 o 
  -5  -2   3      474.14      462.49      8.62 o 
  -4  -2   3      620.26      635.77     10.91 o 
  -3  -2   3      292.27      282.65      5.46 o 
  -2  -2   3      830.90      838.38     13.60 o 
  -1  -2   3      847.03      882.99     10.18 o 
   0  -2   3      686.11      704.64      8.36 o 
   1  -2   3      524.53      528.96      5.45 o 
   2  -2   3       64.83       55.92      1.22 o 
   3  -2   3      457.13      449.31      5.00 o 
   4  -2   3       44.51       40.14      1.20 o 
   5  -2   3      166.46      158.15      2.71 o 
   6  -2   3       76.60       72.13      2.31 o 
   7  -2   3        4.95        4.95      1.54 o 
   8  -2   3       18.51       18.51      1.46 o 
   9  -2   3        8.92       11.31      1.98 o 
  10  -2   3        0.18        0.55      1.34 o 
 -11  -1   3       10.76       10.45      1.31 o 
 -10  -1   3       14.68       14.10      3.56 o 
  -9  -1   3        0.53        0.33      0.52 o 
  -8  -1   3       42.11       44.84      1.42 o 
  -7  -1   3       42.43       48.45      1.67 o 
  -6  -1   3      119.18      112.28      2.37 o 
  -5  -1   3       34.35       33.37      1.58 o 
  -4  -1   3      616.26      666.77     11.31 o 
  -3  -1   3      399.00      368.41      4.64 o 
  -2  -1   3       78.01       81.29      1.31 o 
  -1  -1   3     1480.58     1406.63     15.70 o 
   0  -1   3     1526.73     1451.53     17.56 o 
   1  -1   3      123.06      116.69      1.66 o 
   2  -1   3       99.94       80.42      1.39 o 
   3  -1   3       58.75       60.75      1.25 o 
   4  -1   3      152.82      167.66      2.43 o 
   5  -1   3        9.60       10.60      0.93 o 
   6  -1   3       46.10       46.39      1.80 o 
   7  -1   3       12.93       15.43      1.78 o 
   8  -1   3       38.89       44.60      3.01 o 
   9  -1   3        8.23        5.62      1.66 o 
  10  -1   3        0.32       -0.08      1.42 o 
 -11   0   3        1.62        3.01      1.19 o 
 -10   0   3       21.72       25.25      1.24 o 
  -9   0   3      101.22      107.21      4.00 o 
  -8   0   3       80.77       79.46      2.18 o 
  -7   0   3        3.28        3.40      0.63 o 
  -6   0   3        9.38        9.52      0.75 o 
  -5   0   3       17.73       14.19      0.81 o 
  -4   0   3     1370.60     1417.77     16.21 o 
  -3   0   3     1388.31     1371.99     24.64 o 
  -2   0   3     3115.03     2885.30     31.93 o 
  -1   0   3     2552.17     2482.10     37.96 o 
   0   0   3     1514.55     1523.20     17.03 o 
   1   0   3      909.65      850.17      9.87 o 
   2   0   3       11.93       14.85      0.59 o 
   3   0   3      710.06      731.85      7.22 o 
   4   0   3      158.82      147.99      2.11 o 
   5   0   3        0.59       -0.40      0.47 o 
   6   0   3        5.73        5.42      1.19 o 
   7   0   3        1.13        0.95      1.03 o 
   8   0   3        0.08        0.24      1.11 o 
   9   0   3        1.63        0.24      1.19 o 
  10   0   3        3.08        2.29      1.58 o 
 -10   1   3       14.53       14.03      1.15 o 
  -9   1   3        0.53        0.24      0.87 o 
  -8   1   3       42.31       45.95      2.37 o 
  -7   1   3       43.38       48.87      2.21 o 
  -6   1   3      121.60      115.38      2.37 o 
  -5   1   3       35.95       36.25      1.16 o 
  -4   1   3      609.03      662.50      9.81 o 
  -3   1   3      399.78      368.93      7.04 o 
  -2   1   3       77.92       76.20      1.51 o 
  -1   1   3     1465.94     1386.22     15.72 o 
   0   1   3     1557.94     1483.88     22.38 o 
   1   1   3      123.62      118.07      3.16 o 
   2   1   3      104.22       86.60      2.69 o 
   3   1   3       58.61       61.47      1.46 o 
   4   1   3      152.87      164.02      2.89 o 
   5   1   3        9.15       10.35      0.82 o 
   6   1   3       46.14       45.24      2.61 o 
   7   1   3       13.76       16.53      1.90 o 
   8   1   3       39.28       43.26      2.93 o 
   9   1   3        8.28       10.20      1.82 o 
  10   1   3        0.32       -0.24      1.27 o 
 -11   2   3       20.42       22.62      2.37 o 
 -10   2   3       42.61       46.50      3.01 o 
  -9   2   3       72.80       69.67      3.40 o 
  -8   2   3       75.84       76.40      3.40 o 
  -7   2   3       18.86       18.89      1.14 o 
  -6   2   3       60.50       67.60      2.89 o 
  -5   2   3      472.63      474.66      6.29 o 
  -4   2   3      607.17      635.04      9.49 o 
  -3   2   3      278.17      266.60      5.77 o 
  -2   2   3      823.51      819.96     14.47 o 
  -1   2   3      838.90      868.28     15.26 o 
   0   2   3      693.95      705.03      8.34 o 
   1   2   3      520.19      529.40      9.96 o 
   2   2   3       68.74       58.05      2.29 o 
   3   2   3      450.41      439.95      9.09 o 
   4   2   3       42.20       38.66      1.20 o 
   5   2   3      167.48      162.28      4.82 o 
   6   2   3       77.58       80.83      3.48 o 
   7   2   3        4.99        6.09      1.42 o 
   8   2   3       18.87       17.56      2.14 o 
   9   2   3        8.99        9.65      1.82 o 
  10   2   3        0.18       -1.66      1.11 o 
 -11   3   3        0.32        0.47      1.19 o 
 -10   3   3       17.42       18.51      2.14 o 
  -9   3   3        6.97        8.22      1.58 o 
  -8   3   3       29.29       24.12      2.21 o 
  -7   3   3       12.09       12.34      1.50 o 
  -6   3   3       34.99       35.51      1.29 o 
  -5   3   3      203.14      226.49      3.53 o 
  -4   3   3      172.11      176.67      4.78 o 
  -3   3   3       71.59       73.47      2.61 o 
  -2   3   3      496.18      470.30     48.28 o 
  -1   3   3     1346.00     1429.47     24.67 o 
   0   3   3     1628.81     1541.61     26.26 o 
   1   3   3     1064.53     1076.67     18.82 o 
   2   3   3      847.62      885.68     15.90 o 
   3   3   3       33.80       32.19      1.90 o 
   4   3   3      279.16      287.71      6.88 o 
   5   3   3       85.54       94.59      3.64 o 
   6   3   3      147.16      141.48      4.82 o 
   7   3   3       82.85       84.38      3.80 o 
   8   3   3        4.98        4.90      1.34 o 
   9   3   3        1.25        2.85      1.34 o 
 -11   4   3        0.26        2.37      1.42 o 
 -10   4   3        1.29       -0.16      1.19 o 
  -9   4   3       15.68       13.60      1.98 o 
  -8   4   3       41.62       45.00      2.93 o 
  -7   4   3       77.38       75.92      3.56 o 
  -6   4   3        7.07        7.67      1.34 o 
  -5   4   3       14.87       14.27      0.76 o 
  -4   4   3       90.32       76.62      1.56 o 
  -3   4   3      325.52      331.93      4.54 o 
  -2   4   3      131.85      149.57      2.50 o 
  -1   4   3      147.12      135.95      3.08 o 
   0   4   3      352.76      379.85      8.15 o 
   1   4   3      145.69      159.28      4.43 o 
   2   4   3      159.71      163.31      4.59 o 
   3   4   3      272.39      258.45      6.33 o 
   4   4   3       58.65       62.24      2.85 o 
   5   4   3        3.68        1.74      0.95 o 
   6   4   3       67.15       71.97      3.32 o 
   7   4   3        6.89        5.93      1.42 o 
   8   4   3        2.21        1.42      1.19 o 
   9   4   3        2.43        1.74      1.34 o 
 -11   5   3        0.57        0.00      1.34 o 
 -10   5   3        0.07       -0.95      1.11 o 
  -9   5   3        1.10        0.95      1.27 o 
  -8   5   3        3.40        3.64      1.42 o 
  -7   5   3        0.62        0.47      1.11 o 
  -6   5   3       11.75       12.81      1.74 o 
  -5   5   3        3.54        2.37      1.11 o 
  -4   5   3      116.32      116.65      4.11 o 
  -3   5   3      314.13      303.16      4.78 o 
  -2   5   3      114.63      124.48      2.57 o 
  -1   5   3       96.28      107.79      2.26 o 
   0   5   3     1158.74     1199.58     14.75 o 
   1   5   3      402.83      436.15      9.49 o 
   2   5   3      247.02      253.63      6.41 o 
   3   5   3        2.23        2.77      1.11 o 
   4   5   3       11.37       12.65      1.58 o 
   5   5   3       25.26       31.95      2.29 o 
   6   5   3      193.05      189.80      5.85 o 
   7   5   3       66.52       70.54      3.48 o 
   8   5   3       29.56       33.45      2.77 o 
   9   5   3        5.99        8.07      1.74 o 
 -10   6   3        1.98        2.06      1.50 o 
  -9   6   3        1.50        1.42      1.50 o 
  -7   6   3       89.26       85.17      4.11 o 
  -6   6   3       25.90       22.06      2.21 o 
  -5   6   3      125.88      119.97      4.51 o 
  -4   6   3      158.26      168.14      5.38 o 
  -3   6   3      396.25      391.95      9.09 o 
  -2   6   3      150.84      166.68      6.64 o 
  -1   6   3       78.44       83.69      2.15 o 
   0   6   3       36.84       42.98      3.36 o 
   1   6   3       31.11       35.90      1.56 o 
   2   6   3       46.91       35.17      1.58 o 
   3   6   3       46.27       52.99      2.85 o 
   4   6   3       69.77       68.88      3.24 o 
   5   6   3       43.78       42.23      2.61 o 
   6   6   3       18.76       21.43      2.14 o 
   7   6   3       27.90       29.74      2.53 o 
   8   6   3        3.39        3.16      1.42 o 
 -10   7   3        1.46        0.79      1.50 o 
  -9   7   3        3.04        1.74      1.58 o 
  -8   7   3        0.30       -0.55      1.27 o 
  -7   7   3       41.31       45.32      3.32 o 
  -6   7   3       29.16       24.83      2.53 o 
  -5   7   3       16.74       16.53      2.14 o 
  -4   7   3        1.07        0.71      1.19 o 
  -3   7   3       37.68       44.68      2.85 o 
  -2   7   3      324.90      311.58      5.11 o 
  -1   7   3      106.63      109.98      2.70 o 
   0   7   3       81.41       73.11      2.26 o 
   1   7   3      104.57      107.57      3.44 o 
   2   7   3      118.24      123.18      3.09 o 
   3   7   3       10.71       10.15      1.11 o 
   4   7   3       38.37       33.61      1.70 o 
   5   7   3      123.69      119.49      3.29 o 
   6   7   3       13.33       14.31      1.90 o 
   7   7   3        2.56        4.67      1.50 o 
  -9   8   3        7.17        4.43      1.82 o 
  -8   8   3       16.92       15.11      2.45 o 
  -7   8   3        8.88       12.81      2.21 o 
  -6   8   3       63.59       60.34      3.88 o 
  -5   8   3        5.23        6.88      1.74 o 
  -4   8   3       21.40       23.41      2.45 o 
  -3   8   3       65.74       69.75      3.80 o 
  -2   8   3      114.45      128.20      4.90 o 
  -1   8   3       49.75       48.67      1.98 o 
   0   8   3       50.04       49.78      2.03 o 
   1   8   3       40.62       43.43      3.08 o 
   2   8   3       20.56       19.62      1.70 o 
   3   8   3       14.91       16.68      1.37 o 
   4   8   3        2.43        0.88      0.95 o 
   5   8   3        2.13        2.37      1.74 o 
   6   8   3        0.61        1.46      0.87 o 
   7   8   3        0.16        1.74      1.34 o 
  -8   9   3        1.81        0.40      1.74 o 
  -7   9   3       19.95       25.78      3.08 o 
  -6   9   3        6.97        5.54      1.82 o 
  -5   9   3        7.74        4.03      1.74 o 
  -4   9   3       15.98       16.92      2.45 o 
  -3   9   3       23.83       22.38      2.53 o 
  -2   9   3      160.93      158.88      5.85 o 
  -1   9   3       46.12       52.28      3.56 o 
   0   9   3       24.00       21.12      2.61 o 
   1   9   3       56.05       54.76      4.15 o 
   2   9   3        8.08        7.37      1.17 o 
   3   9   3       42.97       36.59      1.95 o 
   4   9   3        7.72        6.64      1.15 o 
   5   9   3        3.96        5.63      1.12 o 
   6   9   3        2.54        4.19      1.58 o 
  -7  10   3        2.15        1.98      1.74 o 
  -6  10   3        4.47        3.08      1.82 o 
  -5  10   3        6.57        4.90      1.82 o 
  -4  10   3       66.23       62.32      4.03 o 
  -3  10   3       70.73       77.19      4.35 o 
  -2  10   3        6.95        5.69      1.90 o 
  -1  10   3       23.84       26.02      2.77 o 
   0  10   3       28.31       36.85      3.08 o 
   1  10   3        3.01        3.01      1.74 o 
   2  10   3        6.56        6.64      1.25 o 
   3  10   3        3.49        3.84      1.06 o 
   4  10   3        7.60        9.65      1.90 o 
   5  10   3       11.97       12.02      2.21 o 
  -5  11   3        1.95        3.08      1.90 o 
  -4  11   3        3.88        8.94      2.29 o 
  -3  11   3        1.35       -1.03      1.50 o 
  -2  11   3        3.15        4.43      1.90 o 
  -1  11   3        1.39        0.55      1.82 o 
   0  11   3        6.72        6.09      2.06 o 
   1  11   3       19.58       21.91      2.77 o 
   2  11   3        0.31       -1.11      1.34 o 
   3  11   3       22.64       26.26      2.85 o 
   4  11   3        1.37        1.34      1.58 o 
  -3  12   3        1.05        3.56      2.14 o 
  -2  12   3        7.10        9.49      2.37 o 
  -1  12   3       14.73       12.34      2.53 o 
   0  12   3        1.63        2.21      1.98 o 
   1  12   3        9.61        9.96      2.21 o 
  -2 -12   4        1.16        6.09      1.66 o 
  -1 -12   4        1.87        0.71      1.42 o 
   0 -12   4        3.58        3.01      1.58 o 
  -5 -11   4        8.93       11.94      2.06 o 
  -4 -11   4       15.79       15.66      2.06 o 
  -3 -11   4        0.06        1.74      1.50 o 
  -2 -11   4       12.35       14.31      2.06 o 
  -1 -11   4       14.80       14.47      2.14 o 
   0 -11   4       15.30       15.11      2.21 o 
   1 -11   4       26.40       25.62      2.69 o 
   2 -11   4        3.53        5.36      1.29 o 
   3 -11   4        3.22        3.35      1.27 o 
  -7 -10   4        3.90        6.72      1.82 o 
  -6 -10   4        5.60        6.01      1.66 o 
  -5 -10   4        1.26        2.61      1.34 o 
  -4 -10   4       53.85       63.68      2.49 o 
  -3 -10   4       58.90       61.03      3.95 o 
  -2 -10   4       14.18       11.07      1.82 o 
  -1 -10   4        7.82        7.91      1.66 o 
   0 -10   4       32.11       32.19      2.69 o 
   1 -10   4       14.68       10.81      2.93 o 
   2 -10   4        6.76        5.25      1.20 o 
   3 -10   4        1.80        2.52      1.08 o 
   4 -10   4        8.17        9.33      1.42 o 
  -8  -9   4        5.79        7.43      1.82 o 
  -7  -9   4        7.28        6.33      1.66 o 
  -6  -9   4       22.97       24.60      2.45 o 
  -5  -9   4       27.51       27.03      3.32 o 
  -4  -9   4       13.78       13.18      1.29 o 
  -3  -9   4       21.69       26.58      1.57 o 
  -2  -9   4       81.16       85.33      3.88 o 
  -1  -9   4       83.88       87.94      3.88 o 
   0  -9   4       64.63       72.13      3.64 o 
   1  -9   4       46.51       43.59      4.86 o 
   2  -9   4       19.93       20.90      1.67 o 
   3  -9   4        2.39        1.99      1.02 o 
   4  -9   4        0.90        1.83      1.02 o 
   5  -9   4        2.11        0.67      1.27 o 
   6  -9   4        1.92        2.26      1.10 o 
  -9  -8   4        2.03        3.16      1.58 o 
  -8  -8   4       18.26       15.66      2.14 o 
  -7  -8   4       25.39       26.49      2.53 o 
  -6  -8   4        5.64        9.02      1.58 o 
  -5  -8   4       65.31       65.58      4.23 o 
  -4  -8   4      167.50      171.73      3.72 o 
  -3  -8   4      116.20      119.64      3.04 o 
  -2  -8   4      309.62      312.49     13.13 o 
  -1  -8   4       79.76       78.77      3.48 o 
   0  -8   4        1.81        1.82      1.19 o 
   1  -8   4       63.94       59.70      2.40 o 
   2  -8   4      145.91      144.21      5.54 o 
   3  -8   4       92.39       82.56      2.79 o 
   4  -8   4       22.78       23.79      3.36 o 
   5  -8   4        4.88        4.07      1.12 o 
   6  -8   4       11.72       13.52      1.55 o 
   7  -8   4        5.54        6.80      1.98 o 
 -10  -7   4        1.08        0.40      1.19 o 
  -9  -7   4        0.16        0.40      1.11 o 
  -8  -7   4        5.83        5.77      1.58 o 
  -7  -7   4       54.48       57.34      3.32 o 
  -6  -7   4      106.56      104.11      2.80 o 
  -5  -7   4       63.98       66.60      2.20 o 
  -4  -7   4      203.13      204.31      4.00 o 
  -3  -7   4        9.18       11.08      1.90 o 
  -2  -7   4       51.83       53.84      4.19 o 
  -1  -7   4      187.96      182.16      3.68 o 
   0  -7   4       40.25       33.77      2.37 o 
   1  -7   4       39.74       37.47      4.35 o 
   2  -7   4      104.26      109.99      3.28 o 
   3  -7   4       18.62       15.41      1.13 o 
   4  -7   4       15.24       12.60      1.09 o 
   5  -7   4       57.04       55.34      2.34 o 
   6  -7   4       33.62       32.91      1.63 o 
   7  -7   4        1.54        0.47      1.01 o 
 -10  -6   4        3.93        3.48      1.50 o 
  -9  -6   4        0.39       -0.47      0.95 o 
  -8  -6   4        5.84        7.91      1.66 o 
  -7  -6   4       24.48       25.09      1.46 o 
  -6  -6   4       98.73      105.30      2.77 o 
  -5  -6   4       74.45       67.08      2.07 o 
  -4  -6   4       17.45       17.76      1.15 o 
  -3  -6   4      115.37      119.84      2.71 o 
  -2  -6   4      398.21      399.84      5.92 o 
  -1  -6   4      151.63      159.56      3.03 o 
   0  -6   4       44.52       50.98      1.49 o 
   1  -6   4       62.78       61.01      2.14 o 
   2  -6   4      102.29      105.69      2.27 o 
   3  -6   4       85.77       84.89      2.52 o 
   4  -6   4       85.76       85.29      2.18 o 
   5  -6   4      136.45      134.05      5.98 o 
   6  -6   4       27.06       28.99      1.51 o 
   7  -6   4        0.31        0.01      0.92 o 
   8  -6   4        2.44        1.94      1.14 o 
 -11  -5   4        0.60        0.08      1.19 o 
 -10  -5   4        4.66        5.38      1.58 o 
  -9  -5   4       20.43       18.82      2.21 o 
  -8  -5   4       40.54       40.49      2.85 o 
  -7  -5   4       83.75       85.95      2.45 o 
  -6  -5   4      163.26      155.47      3.28 o 
  -5  -5   4      120.71      120.68      4.67 o 
  -4  -5   4       34.78       44.23      1.57 o 
  -3  -5   4       42.18       43.12      2.21 o 
  -2  -5   4        5.89        6.50      1.07 o 
  -1  -5   4      437.36      409.77      5.67 o 
   0  -5   4      519.37      531.18      5.67 o 
   1  -5   4      169.30      174.33      3.44 o 
   2  -5   4       68.29       75.84      2.09 o 
   3  -5   4      230.44      222.13      3.44 o 
   4  -5   4       67.97       68.75      1.91 o 
   5  -5   4        7.23        7.39      0.92 o 
   6  -5   4        0.39        0.92      0.90 o 
   7  -5   4       39.27       37.32      2.10 o 
   8  -5   4        8.67       10.87      1.54 o 
 -11  -4   4       11.50       12.10      2.06 o 
 -10  -4   4       31.96       28.95      2.69 o 
  -9  -4   4       40.19       43.89      3.01 o 
  -8  -4   4       16.80       16.91      2.97 o 
  -7  -4   4       16.06       20.66      1.22 o 
  -6  -4   4        1.32        2.67      0.67 o 
  -5  -4   4      119.41      119.64      2.62 o 
  -4  -4   4      298.50      286.92      6.25 o 
  -3  -4   4      395.41      380.24      7.59 o 
  -2  -4   4       22.47       25.78      1.58 o 
  -1  -4   4      346.63      378.98      5.16 o 
   0  -4   4      201.22      223.49      3.54 o 
   1  -4   4       82.28       83.47      1.68 o 
   2  -4   4      295.02      281.90      3.76 o 
   3  -4   4      115.97      119.57      2.27 o 
   4  -4   4      190.21      174.41      2.96 o 
   5  -4   4      137.69      131.10      2.62 o 
   6  -4   4       19.50       16.34      1.75 o 
   7  -4   4       52.33       52.16      3.01 o 
   8  -4   4        3.53        3.73      1.09 o 
   9  -4   4        8.73        7.28      2.06 o 
 -11  -3   4        3.61        5.46      1.58 o 
 -10  -3   4       22.15       23.01      2.37 o 
  -9  -3   4       51.71       46.66      2.93 o 
  -8  -3   4       81.91       87.49      2.41 o 
  -7  -3   4       50.75       48.62      1.72 o 
  -6  -3   4       30.05       31.32      1.82 o 
  -5  -3   4      178.37      185.77      4.51 o 
  -4  -3   4      218.77      244.14      5.38 o 
  -3  -3   4      499.79      507.73      9.41 o 
  -2  -3   4      143.06      137.77      3.56 o 
  -1  -3   4       35.05       41.08      1.08 o 
   0  -3   4      339.41      321.24      4.50 o 
   1  -3   4      174.06      142.68      2.20 o 
   2  -3   4      212.46      212.62      2.95 o 
   3  -3   4       26.22       27.70      1.06 o 
   4  -3   4        8.25        7.87      0.74 o 
   5  -3   4      138.35      133.16      3.01 o 
   6  -3   4       24.58       27.57      1.33 o 
   7  -3   4       16.90       17.38      1.45 o 
   8  -3   4        2.81        1.58      0.92 o 
   9  -3   4        8.33        5.30      1.82 o 
 -11  -2   4        7.71        6.33      1.66 o 
 -10  -2   4        3.94        3.64      1.27 o 
  -9  -2   4       78.49       80.01      2.41 o 
  -8  -2   4       40.82       39.46      2.14 o 
  -7  -2   4       65.08       63.51      2.53 o 
  -6  -2   4       92.49       98.86      3.08 o 
  -5  -2   4      105.52      101.30      1.98 o 
  -4  -2   4      726.81      782.44      9.36 o 
  -3  -2   4     1540.12     1517.41     24.28 o 
  -2  -2   4     1214.40     1242.29     14.18 o 
  -1  -2   4      376.34      413.33      5.31 o 
   0  -2   4      428.54      430.22      5.59 o 
   1  -2   4      302.17      294.99      5.34 o 
   2  -2   4      415.61      415.28      4.73 o 
   3  -2   4      122.70      107.54      1.94 o 
   4  -2   4      318.34      320.42      4.08 o 
   5  -2   4       65.85       65.23      1.66 o 
   6  -2   4       33.65       32.36      1.70 o 
   7  -2   4       51.50       49.36      2.11 o 
   8  -2   4       10.89       11.40      1.34 o 
   9  -2   4        2.30        5.06      1.74 o 
 -12  -1   4       19.98       20.96      2.37 o 
 -11  -1   4        8.49        6.41      1.50 o 
 -10  -1   4       11.61       13.93      1.23 o 
  -9  -1   4       25.56       23.57      1.82 o 
  -8  -1   4       56.35       52.67      2.45 o 
  -7  -1   4       62.82       66.99      2.61 o 
  -6  -1   4      588.50      622.08      7.97 o 
  -5  -1   4      888.36      865.88     10.37 o 
  -4  -1   4      423.02      405.98      5.25 o 
  -3  -1   4       37.89       41.70      1.34 o 
  -2  -1   4     1104.71     1009.66     11.66 o 
  -1  -1   4      645.32      649.38      7.72 o 
   0  -1   4     2823.79     2822.64     31.00 o 
   1  -1   4      706.49      683.12      8.32 o 
   2  -1   4       10.29       11.62      0.60 o 
   3  -1   4      155.10      136.58      2.13 o 
   4  -1   4        3.61        2.99      0.50 o 
   5  -1   4      101.18       99.88      1.94 o 
   6  -1   4       15.87       16.85      1.27 o 
   7  -1   4       39.50       41.61      1.86 o 
   8  -1   4        3.62        4.98      1.58 o 
   9  -1   4        5.56        4.03      1.58 o 
 -11   0   4        3.44        4.90      1.42 o 
 -10   0   4        1.12        2.10      0.78 o 
  -9   0   4       18.81       21.07      1.34 o 
  -8   0   4       24.58       22.33      1.03 o 
  -7   0   4       34.39       36.98      1.43 o 
  -6   0   4      127.16      118.02      2.93 o 
  -5   0   4      479.74      542.32      7.02 o 
  -4   0   4      822.78      806.35      9.73 o 
  -3   0   4      904.12      908.94     14.55 o 
  -2   0   4        0.22        0.18      0.32 o 
  -1   0   4     1300.83     1188.30     13.63 o 
   0   0   4       12.32       14.99      0.72 o 
   1   0   4      413.34      390.80      5.09 o 
   2   0   4     1846.31     1777.99     20.18 o 
   3   0   4       52.81       58.43      1.25 o 
   4   0   4      243.90      212.30      2.84 o 
   5   0   4       26.69       30.35      1.86 o 
   6   0   4       16.58       11.48      1.04 o 
   7   0   4        0.70       -0.08      1.03 o 
   8   0   4        8.39        6.64      1.58 o 
   9   0   4       12.78       14.47      2.21 o 
 -11   1   4        8.41        7.28      1.06 o 
 -10   1   4       11.42       13.03      1.23 o 
  -9   1   4       25.69       26.55      1.48 o 
  -8   1   4       57.44       55.22      1.51 o 
  -7   1   4       62.17       60.27      1.78 o 
  -6   1   4      577.19      611.41     11.78 o 
  -5   1   4      880.57      852.46     15.26 o 
  -4   1   4      427.15      409.42      7.91 o 
  -3   1   4       37.88       39.54      1.17 o 
  -2   1   4     1123.45     1008.10     17.16 o 
  -1   1   4      630.40      631.07     12.22 o 
   0   1   4     2785.44     2780.99     31.01 o 
   1   1   4      693.21      672.52      8.17 o 
   2   1   4       10.82       11.64      0.66 o 
   3   1   4      154.33      136.32      2.34 o 
   4   1   4        3.06        3.17      0.75 o 
   5   1   4      101.48       98.70      3.80 o 
   6   1   4       15.57       16.29      1.82 o 
   7   1   4       38.80       32.82      2.61 o 
   8   1   4        3.74        2.85      1.34 o 
   9   1   4        5.54        7.51      1.74 o 
 -11   2   4        7.55        8.75      2.17 o 
 -10   2   4        4.23        4.43      1.34 o 
  -9   2   4       79.94       89.05      3.80 o 
  -8   2   4       41.50       40.10      2.45 o 
  -7   2   4       64.97       59.47      2.77 o 
  -6   2   4       93.23       97.52      2.05 o 
  -5   2   4      105.80      103.52      3.32 o 
  -4   2   4      726.86      808.25     14.31 o 
  -3   2   4     1539.38     1540.82     25.78 o 
  -2   2   4     1211.10     1227.40     21.12 o 
  -1   2   4      381.72      417.33      5.45 o 
   0   2   4      427.06      428.49      5.54 o 
   1   2   4      300.30      304.68      6.76 o 
   2   2   4      423.45      425.64      8.70 o 
   3   2   4      127.44      112.70      3.72 o 
   4   2   4      314.08      309.54      7.51 o 
   5   2   4       65.49       66.67      3.08 o 
   6   2   4       33.50       29.66      2.45 o 
   7   2   4       50.67       45.24      2.93 o 
   8   2   4       10.71       11.31      1.82 o 
   9   2   4        2.40        3.32      1.42 o 
 -11   3   4        3.76        3.72      1.58 o 
 -10   3   4       22.12       20.25      2.29 o 
  -9   3   4       52.01       43.58      2.85 o 
  -8   3   4       82.10       81.77      3.64 o 
  -7   3   4       49.98       52.99      2.85 o 
  -6   3   4       30.92       32.19      2.14 o 
  -5   3   4      172.44      185.56      2.85 o 
  -4   3   4      215.94      238.05      5.77 o 
  -3   3   4      501.36      520.86     10.20 o 
  -2   3   4      136.90      135.47      3.95 o 
  -1   3   4       31.56       38.36      2.06 o 
   0   3   4      323.48      314.31      4.37 o 
   1   3   4      170.61      140.88      2.30 o 
   2   3   4      212.77      207.20      5.38 o 
   3   3   4       26.32       31.48      2.06 o 
   4   3   4        7.51        7.28      1.34 o 
   5   3   4      136.54      134.92      4.67 o 
   6   3   4       25.95       23.01      2.21 o 
   7   3   4       17.51       20.56      2.14 o 
   8   3   4        2.82        4.11      1.42 o 
   9   3   4        8.33        3.64      1.58 o 
 -11   4   4       11.62       12.34      2.06 o 
 -10   4   4       32.35       33.37      2.93 o 
  -9   4   4       39.15       46.50      3.08 o 
  -8   4   4       16.27       17.79      1.98 o 
  -7   4   4       16.59       22.70      2.06 o 
  -6   4   4        1.38        0.47      0.87 o 
  -5   4   4      118.11      122.27      4.19 o 
  -4   4   4      298.20      292.54      6.96 o 
  -3   4   4      401.50      377.16      8.30 o 
  -2   4   4       22.33       27.13      0.90 o 
  -1   4   4      342.37      381.11      8.30 o 
   0   4   4      201.67      224.84      5.69 o 
   1   4   4       78.93       83.28      3.16 o 
   2   4   4      287.42      285.97      6.88 o 
   3   4   4      115.46      120.84      4.11 o 
   4   4   4      190.61      175.57      5.30 o 
   5   4   4      139.29      134.29      4.75 o 
   6   4   4       19.53       20.48      2.14 o 
   7   4   4       52.67       49.90      3.16 o 
   8   4   4        3.37        4.51      1.50 o 
   9   4   4        8.54        8.07      1.82 o 
 -11   5   4        0.61       -0.24      1.42 o 
 -10   5   4        4.70        2.93      1.50 o 
  -9   5   4       20.25       17.79      2.21 o 
  -8   5   4       39.53       32.74      2.69 o 
  -7   5   4       86.75       88.18      3.95 o 
  -6   5   4      166.77      164.89      5.38 o 
  -5   5   4      117.75      116.73      4.27 o 
  -4   5   4       36.17       44.52      2.61 o 
  -3   5   4       42.31       41.05      2.45 o 
  -2   5   4        7.00        5.37      0.63 o 
  -1   5   4      440.50      409.88      9.57 o 
   0   5   4      522.16      544.66     11.23 o 
   1   5   4      172.73      175.09      5.14 o 
   2   5   4       68.38       71.10      3.16 o 
   3   5   4      230.58      223.26      6.17 o 
   4   5   4       69.53       66.91      3.24 o 
   5   5   4        7.32        7.35      1.50 o 
   6   5   4        0.36        1.11      1.19 o 
   7   5   4       38.55       39.62      2.93 o 
   8   5   4        8.57       14.08      2.14 o 
 -10   6   4        3.77        5.30      1.82 o 
  -9   6   4        0.37       -0.16      1.27 o 
  -8   6   4        6.04        6.33      1.66 o 
  -7   6   4       24.90       25.47      2.53 o 
  -6   6   4       98.96      104.08      4.51 o 
  -5   6   4       73.66       65.64      3.40 o 
  -4   6   4       16.02       15.11      1.98 o 
  -3   6   4      116.93      128.75      4.51 o 
  -2   6   4      402.60      412.62      6.00 o 
  -1   6   4      154.09      158.75      3.13 o 
   0   6   4       44.80       48.78      1.78 o 
   1   6   4       64.80       65.29      2.81 o 
   2   6   4      106.64      105.03      4.11 o 
   3   6   4       88.06       90.71      3.80 o 
   4   6   4       84.47       86.12      3.88 o 
   5   6   4      136.40      136.66      4.98 o 
   6   6   4       27.10       29.97      2.61 o 
   7   6   4        0.28       -0.16      1.11 o 
   8   6   4        2.52        4.19      1.58 o 
 -10   7   4        1.09        2.21      1.66 o 
  -9   7   4        0.16       -0.87      1.34 o 
  -8   7   4        5.59        5.77      1.82 o 
  -7   7   4       53.23       53.15      3.56 o 
  -6   7   4      105.34      100.68      4.59 o 
  -5   7   4       66.47       68.57      3.72 o 
  -4   7   4      205.68      201.35      6.41 o 
  -3   7   4        9.26       12.10      1.90 o 
  -2   7   4       52.34       53.22      3.16 o 
  -1   7   4      190.29      180.18      3.65 o 
   0   7   4       42.76       41.03      2.65 o 
   1   7   4       37.49       36.18      1.73 o 
   2   7   4      103.72      105.51      2.90 o 
   3   7   4       18.72       12.14      2.45 o 
   4   7   4       14.82       16.92      2.06 o 
   5   7   4       56.41       52.51      3.16 o 
   6   7   4       33.86       36.77      2.85 o 
   7   7   4        1.48        4.27      1.42 o 
  -9   8   4        2.04        1.50      1.74 o 
  -8   8   4       17.98       16.37      2.53 o 
  -7   8   4       25.32       29.42      2.93 o 
  -6   8   4        5.55        4.03      1.66 o 
  -5   8   4       64.80       57.89      3.64 o 
  -4   8   4      170.80      164.42      6.01 o 
  -3   8   4      116.82      126.85      5.06 o 
  -2   8   4      305.75      293.80      8.38 o 
  -1   8   4       79.82       79.56      4.19 o 
   0   8   4        1.75        1.67      0.81 o 
   1   8   4       63.85       64.32      2.30 o 
   2   8   4      145.38      150.07      3.65 o 
   3   8   4       92.79       84.13      2.74 o 
   4   8   4       23.55       22.84      1.59 o 
   5   8   4        5.03        3.27      0.92 o 
   6   8   4       11.77       14.60      1.48 o 
   7   8   4        5.67        3.95      1.58 o 
  -8   9   4        5.80        3.24      1.90 o 
  -7   9   4        7.53       10.28      2.37 o 
  -6   9   4       22.95       26.34      2.93 o 
  -5   9   4       27.28       26.65      2.85 o 
  -4   9   4       13.51       14.55      2.21 o 
  -3   9   4       21.71       26.65      2.93 o 
  -2   9   4       79.56       87.15      4.43 o 
  -1   9   4       80.99       75.92      4.19 o 
   0   9   4       65.33       66.75      3.88 o 
   1   9   4       47.36       45.81      2.14 o 
   2   9   4       20.40       23.27      1.69 o 
   3   9   4        2.36        2.04      1.78 o 
   4   9   4        0.97       -0.73      0.76 o 
   5   9   4        2.29        2.85      1.01 o 
   6   9   4        1.87        1.74      1.34 o 
  -7  10   4        3.78        1.74      1.74 o 
  -6  10   4        5.63        1.90      1.74 o 
  -5  10   4        1.15        0.40      1.66 o 
  -4  10   4       53.32       55.68      4.03 o 
  -3  10   4       58.67       64.06      4.11 o 
  -2  10   4       14.58       11.47      2.37 o 
  -1  10   4        8.09        7.51      2.06 o 
   0  10   4       32.08       32.66      3.08 o 
   1  10   4       14.84       12.18      2.29 o 
   2  10   4        6.65        5.93      1.74 o 
   3  10   4        1.68        1.55      0.97 o 
   4  10   4        7.94       10.16      2.49 o 
  -5  11   4        8.84        7.28      2.29 o 
  -4  11   4       15.91       17.00      2.69 o 
  -3  11   4        0.06        0.87      1.74 o 
  -2  11   4       12.50       12.18      2.45 o 
  -1  11   4       14.81       11.15      2.45 o 
   0  11   4       14.68       18.19      2.77 o 
   1  11   4       25.69       26.41      2.85 o 
   2  11   4        3.58        6.17      1.98 o 
   3  11   4        3.21        1.74      1.58 o 
  -2  12   4        1.11       -0.63      1.74 o 
  -1  12   4        1.95        0.71      1.90 o 
   0  12   4        3.61        6.09      2.14 o 
  -5 -11   5       14.35       13.29      2.06 o 
  -4 -11   5        7.89       11.23      1.90 o 
  -3 -11   5       14.37       14.55      2.21 o 
  -2 -11   5       12.41       15.26      2.14 o 
  -1 -11   5        0.68        1.82      1.50 o 
   0 -11   5        6.19        7.75      1.82 o 
   1 -11   5        4.14        2.37      1.58 o 
   2 -11   5        4.27        6.41      1.82 o 
  -7 -10   5        9.63        7.99      1.90 o 
  -6 -10   5        7.51        5.77      1.66 o 
  -5 -10   5        9.39        8.17      1.23 o 
  -4 -10   5        2.50        2.76      1.00 o 
  -3 -10   5       43.40       45.32      3.16 o 
  -2 -10   5       63.93       59.79      3.48 o 
  -1 -10   5        2.19        1.19      1.34 o 
   0 -10   5       13.34       15.11      2.21 o 
   1 -10   5        2.30        1.11      1.42 o 
   2 -10   5        7.00        6.43      2.69 o 
   3 -10   5        7.12        7.90      1.42 o 
   4 -10   5        1.44        0.32      2.21 o 
  -8  -9   5        4.78        3.80      1.58 o 
  -7  -9   5       16.03       18.03      2.29 o 
  -6  -9   5        0.34       -0.95      0.87 o 
  -5  -9   5        7.22        6.31      1.03 o 
  -4  -9   5       33.27       35.10      2.14 o 
  -3  -9   5      115.12      114.96      3.10 o 
  -2  -9   5       16.27       14.63      1.98 o 
  -1  -9   5      119.17      123.45      4.90 o 
   0  -9   5       96.13       99.09      4.43 o 
   1  -9   5       45.08       43.50      3.08 o 
   2  -9   5        4.16        2.53      1.42 o 
   3  -9   5       15.30       14.88      5.22 o 
   4  -9   5       23.94       25.25      2.61 o 
   5  -9   5        0.58        0.46      1.08 o 
  -9  -8   5        7.49        6.41      1.74 o 
  -8  -8   5       11.53       12.65      2.06 o 
  -7  -8   5        9.46        6.56      1.66 o 
  -6  -8   5        0.12       -0.57      0.66 o 
  -5  -8   5       57.06       58.73      2.21 o 
  -4  -8   5       32.74       35.09      1.73 o 
  -3  -8   5       36.12       32.94      1.62 o 
  -2  -8   5       19.49       24.20      2.21 o 
  -1  -8   5      155.43      157.38      5.22 o 
   0  -8   5       39.24       40.18      2.93 o 
   1  -8   5       95.41       86.36      3.95 o 
   2  -8   5       47.93       53.30      4.19 o 
   3  -8   5       16.92       18.51      1.59 o 
   4  -8   5       23.70       24.04      1.85 o 
   5  -8   5        1.76        2.17      0.88 o 
   6  -8   5        0.45        0.62      0.85 o 
 -10  -7   5        1.43       -1.42      0.95 o 
  -9  -7   5        7.89        8.38      1.82 o 
  -8  -7   5        1.10        0.87      1.11 o 
  -7  -7   5       14.12       12.61      1.58 o 
  -6  -7   5       60.49       63.22      2.45 o 
  -5  -7   5      250.17      247.58      4.66 o 
  -4  -7   5       41.00       39.42      1.70 o 
  -3  -7   5       21.10       21.35      1.28 o 
  -2  -7   5       33.48       33.33      2.81 o 
  -1  -7   5       21.19       17.00      1.90 o 
   0  -7   5       25.03       20.32      1.98 o 
   1  -7   5       33.25       34.28      1.89 o 
   2  -7   5       24.57       25.60      1.34 o 
   3  -7   5       42.36       40.55      1.61 o 
   4  -7   5       24.10       26.50      1.41 o 
   5  -7   5       13.41       13.06      1.19 o 
   6  -7   5       16.89       18.75      1.83 o 
   7  -7   5        4.51        2.00      1.19 o 
 -10  -6   5        7.61       10.60      1.98 o 
  -9  -6   5        9.27       10.91      1.82 o 
  -8  -6   5       22.34       22.62      2.21 o 
  -7  -6   5        3.27        4.70      0.87 o 
  -6  -6   5       77.67       79.11      2.53 o 
  -5  -6   5        9.59       10.92      1.00 o 
  -4  -6   5      119.07      116.33      3.44 o 
  -3  -6   5       99.89      103.03      2.54 o 
  -2  -6   5       84.02       87.22      2.27 o 
  -1  -6   5      271.10      268.73      5.46 o 
   0  -6   5       84.56       76.08      3.24 o 
   1  -6   5      402.01      393.72      5.12 o 
   2  -6   5      251.88      253.13      3.91 o 
   3  -6   5       32.09       27.39      1.37 o 
   4  -6   5       24.57       26.49      1.38 o 
   5  -6   5       10.30       10.28      1.06 o 
   6  -6   5        3.29        2.68      0.85 o 
   7  -6   5        7.55        6.28      1.31 o 
 -11  -5   5        0.43       -0.32      1.11 o 
 -10  -5   5        4.49        1.27      1.19 o 
  -9  -5   5        5.80        4.27      1.42 o 
  -8  -5   5       40.53       40.78      1.84 o 
  -7  -5   5      302.79      298.65      5.65 o 
  -6  -5   5       44.34       46.74      1.79 o 
  -5  -5   5       26.69       28.75      1.40 o 
  -4  -5   5      142.33      130.68      2.82 o 
  -3  -5   5       32.15       27.76      1.82 o 
  -2  -5   5       47.42       47.06      2.29 o 
  -1  -5   5       46.42       41.50      1.43 o 
   0  -5   5       30.21       26.40      1.28 o 
   1  -5   5       97.43      106.12      2.15 o 
   2  -5   5        1.75        1.63      0.60 o 
   3  -5   5       14.71       14.82      1.02 o 
   4  -5   5       23.81       25.85      1.29 o 
   5  -5   5       46.51       44.62      1.69 o 
   6  -5   5       35.37       39.67      1.84 o 
   7  -5   5        4.93        4.43      1.17 o 
   8  -5   5        5.90        5.66      1.50 o 
 -11  -4   5        1.11        0.79      1.19 o 
 -10  -4   5       12.46       10.68      1.82 o 
  -9  -4   5        6.41        4.67      1.34 o 
  -8  -4   5        8.74        9.52      1.02 o 
  -7  -4   5       15.14       15.68      1.11 o 
  -6  -4   5       39.79       36.38      2.14 o 
  -5  -4   5      239.16      251.10      5.93 o 
  -4  -4   5      121.96      107.40      3.40 o 
  -3  -4   5      124.86      124.95      3.72 o 
  -2  -4   5      185.05      201.27      5.06 o 
  -1  -4   5      635.45      680.65      8.58 o 
   0  -4   5      576.22      538.68      7.24 o 
   1  -4   5      125.31      118.22      2.57 o 
   2  -4   5       38.49       42.94      1.55 o 
   3  -4   5       93.91       95.12      2.11 o 
   4  -4   5      186.79      184.18      3.16 o 
   5  -4   5       36.94       37.47      1.53 o 
   6  -4   5       32.22       31.32      1.92 o 
   7  -4   5       30.52       32.66      3.36 o 
   8  -4   5        4.72        1.96      1.15 o 
 -11  -3   5       18.44       17.95      2.29 o 
 -10  -3   5        3.03        3.48      1.34 o 
  -9  -3   5       51.99       52.45      2.06 o 
  -8  -3   5       29.53       30.45      2.14 o 
  -7  -3   5       69.99       66.99      2.85 o 
  -6  -3   5      189.45      197.00      5.06 o 
  -5  -3   5      208.06      192.18      4.90 o 
  -4  -3   5      302.28      337.46      7.04 o 
  -3  -3   5      292.49      317.45      6.64 o 
  -2  -3   5      663.40      686.06      8.35 o 
  -1  -3   5      627.22      667.25      8.33 o 
   0  -3   5       11.87       11.93      0.74 o 
   1  -3   5      256.92      266.68      4.19 o 
   2  -3   5       66.05       70.49      1.62 o 
   3  -3   5       35.07       37.88      1.88 o 
   4  -3   5        4.47        4.28      0.69 o 
   5  -3   5       22.10       19.76      1.13 o 
   6  -3   5       24.99       26.34      1.30 o 
   7  -3   5        1.33        2.06      0.95 o 
   8  -3   5        0.16        0.32      0.89 o 
 -11  -2   5        2.70        1.50      1.27 o 
 -10  -2   5       29.92       30.11      1.63 o 
  -9  -2   5       29.99       33.93      2.21 o 
  -8  -2   5      145.34      129.78      4.19 o 
  -7  -2   5       83.86       87.78      3.16 o 
  -6  -2   5      128.90      132.11      2.39 o 
  -5  -2   5      216.50      222.29      3.29 o 
  -4  -2   5      504.61      527.38      6.54 o 
  -3  -2   5      377.78      395.69      6.56 o 
  -2  -2   5       56.81       59.86      1.46 o 
  -1  -2   5        8.75       11.76      0.68 o 
   0  -2   5      222.11      230.23      3.58 o 
   1  -2   5      248.44      236.45      3.75 o 
   2  -2   5       98.97      101.83      1.88 o 
   3  -2   5       88.15       78.10      1.69 o 
   4  -2   5       81.00       82.54      1.83 o 
   5  -2   5       61.61       57.81      1.63 o 
   6  -2   5       32.70       34.64      3.68 o 
   7  -2   5       21.65       22.50      1.59 o 
   8  -2   5       14.13       12.65      2.14 o 
   9  -2   5        2.66        0.63      1.34 o 
 -12  -1   5        0.72       -0.40      1.11 o 
 -11  -1   5        7.79        7.51      1.66 o 
 -10  -1   5        5.13        6.72      1.34 o 
  -9  -1   5       10.27       12.57      1.50 o 
  -8  -1   5        4.72        7.51      1.19 o 
  -7  -1   5      197.55      184.85      6.52 o 
  -6  -1   5       59.23       61.85      1.65 o 
  -5  -1   5      324.84      339.56      4.79 o 
  -4  -1   5      179.40      189.77      5.30 o 
  -3  -1   5       59.02       54.90      1.25 o 
  -2  -1   5      627.22      625.84      7.74 o 
  -1  -1   5      336.48      297.91      4.14 o 
   0  -1   5     1495.93     1632.17     18.60 o 
   1  -1   5      568.34      582.11      7.53 o 
   2  -1   5      188.41      198.45      3.33 o 
   3  -1   5        5.27        6.90      1.17 o 
   4  -1   5      113.60      121.08      2.17 o 
   5  -1   5       27.97       34.49      1.65 o 
   6  -1   5       20.31       18.52      1.54 o 
   7  -1   5       22.35       18.74      2.21 o 
   8  -1   5       23.10       22.30      2.53 o 
   9  -1   5        3.50        3.88      1.74 o 
 -12   0   5        3.03        3.64      1.34 o 
 -11   0   5        4.29        6.80      1.50 o 
 -10   0   5       12.04       16.92      1.82 o 
  -9   0   5        9.23       11.94      1.58 o 
  -8   0   5        2.76        0.82      1.42 o 
  -7   0   5       32.98       28.36      1.31 o 
  -6   0   5        5.08        5.09      0.83 o 
  -5   0   5      199.45      223.86      3.60 o 
  -4   0   5       45.41       41.79      1.26 o 
  -3   0   5      451.46      482.77      6.24 o 
  -2   0   5      683.36      665.94      8.16 o 
  -1   0   5      326.69      292.37      5.06 o 
   0   0   5        4.08        5.54      0.51 o 
   1   0   5      482.20      522.33     12.65 o 
   2   0   5       63.20       52.48      1.44 o 
   3   0   5      254.77      241.61      4.98 o 
   4   0   5       88.37       87.06      2.27 o 
   5   0   5       15.57       15.34      1.27 o 
   6   0   5       77.55       74.26      3.64 o 
   7   0   5        2.90        4.27      1.42 o 
   8   0   5        1.37        0.32      1.19 o 
   9   0   5        2.83        1.27      1.42 o 
 -11   1   5        7.92        7.75      1.50 o 
 -10   1   5        5.11        6.03      0.98 o 
  -9   1   5       10.68       11.93      1.12 o 
  -8   1   5        4.37        6.03      0.83 o 
  -7   1   5      195.81      180.56      3.47 o 
  -6   1   5       60.74       63.22      1.79 o 
  -5   1   5      329.70      348.05      5.06 o 
  -4   1   5      179.74      196.49      3.24 o 
  -3   1   5       55.61       51.35      3.04 o 
  -2   1   5      649.23      640.42      7.93 o 
  -1   1   5      337.88      292.71      4.63 o 
   0   1   5     1478.13     1622.45     19.65 o 
   1   1   5      572.83      598.81      7.44 o 
   2   1   5      188.67      200.37      3.13 o 
   3   1   5        5.97        7.98      0.71 o 
   4   1   5      116.73      121.87      4.27 o 
   5   1   5       28.72       33.69      2.45 o 
   6   1   5       20.24       18.19      1.98 o 
   7   1   5       21.95       21.35      2.37 o 
   8   1   5       23.07       23.25      2.53 o 
   9   1   5        3.49        4.82      1.66 o 
 -11   2   5        2.82        2.59      0.91 o 
 -10   2   5       30.86       30.18      3.28 o 
  -9   2   5       31.15       30.58      1.64 o 
  -8   2   5      144.47      137.45      4.51 o 
  -7   2   5       84.06       90.00      3.48 o 
  -6   2   5      131.47      133.50      4.03 o 
  -5   2   5      225.40      228.48      5.54 o 
  -4   2   5      498.58      516.19     10.20 o 
  -3   2   5      362.30      372.52      5.39 o 
  -2   2   5       54.45       55.68      1.52 o 
  -1   2   5        8.62       13.30      2.14 o 
   0   2   5      227.76      237.72      3.55 o 
   1   2   5      248.73      243.03      3.55 o 
   2   2   5      104.61      106.38      1.93 o 
   3   2   5       85.90       73.31      3.16 o 
   4   2   5       78.89       81.77      3.48 o 
   5   2   5       61.54       55.91      3.01 o 
   6   2   5       32.16       32.35      2.53 o 
   7   2   5       21.22       20.32      2.29 o 
   8   2   5       14.28       11.78      1.98 o 
   9   2   5        2.76        3.72      1.66 o 
 -11   3   5       18.45       14.63      2.14 o 
 -10   3   5        3.03        2.93      1.42 o 
  -9   3   5       51.66       53.94      3.16 o 
  -8   3   5       29.80       32.42      2.37 o 
  -7   3   5       69.84       66.35      3.08 o 
  -6   3   5      191.42      189.73      5.38 o 
  -5   3   5      208.49      200.09      5.30 o 
  -4   3   5      303.44      341.96      7.59 o 
  -3   3   5      285.89      307.33      7.04 o 
  -2   3   5      656.93      680.92     13.05 o 
  -1   3   5      641.53      678.14      8.50 o 
   0   3   5       14.47       12.85      0.74 o 
   1   3   5      250.66      266.38      3.91 o 
   2   3   5       66.24       66.99      2.93 o 
   3   3   5       33.90       38.99      2.37 o 
   4   3   5        3.73        3.95      1.19 o 
   5   3   5       21.54       16.77      1.98 o 
   6   3   5       23.99       25.54      2.29 o 
   7   3   5        1.42        2.93      1.34 o 
   8   3   5        0.16        1.98      1.34 o 
 -11   4   5        1.03        1.03      1.34 o 
 -10   4   5       12.21       11.15      2.06 o 
  -9   4   5        6.18        5.14      1.58 o 
  -8   4   5        9.18       10.28      1.74 o 
  -7   4   5       15.14       17.48      1.98 o 
  -6   4   5       38.65       35.43      2.45 o 
  -5   4   5      246.65      248.72      6.48 o 
  -4   4   5      128.17      115.46      3.95 o 
  -3   4   5      125.36      128.59      4.19 o 
  -2   4   5      186.47      203.09      5.54 o 
   0   4   5      579.45      548.13      8.34 o 
   1   4   5      119.24      123.66      2.26 o 
   2   4   5       35.22       38.75      2.45 o 
   3   4   5       95.21      102.73      3.95 o 
   4   4   5      189.44      189.01      5.77 o 
   5   4   5       36.90       40.89      2.77 o 
   6   4   5       32.60       32.58      2.61 o 
   7   4   5       31.14       35.35      2.85 o 
   8   4   5        4.78        5.30      1.66 o 
 -11   5   5        0.43       -1.58      1.27 o 
 -10   5   5        4.52        4.82      1.74 o 
  -9   5   5        6.09        5.77      1.66 o 
  -8   5   5       40.62       49.43      3.16 o 
  -7   5   5      301.05      297.83      8.15 o 
  -6   5   5       44.71       46.26      3.01 o 
  -5   5   5       27.94       30.53      2.37 o 
  -4   5   5      142.02      125.90      4.51 o 
  -3   5   5       31.08       27.68      2.21 o 
  -2   5   5       44.30       45.21      1.36 o 
  -1   5   5       42.05       39.31      2.61 o 
   0   5   5       30.74       28.23      2.29 o 
   1   5   5      100.35      109.30      4.11 o 
   2   5   5        1.77        1.58      1.19 o 
   3   5   5       15.30       15.58      1.98 o 
   4   5   5       22.44       20.40      2.06 o 
   5   5   5       46.50       44.45      2.93 o 
   6   5   5       35.33       42.55      3.08 o 
   7   5   5        4.95        3.72      1.42 o 
   8   5   5        5.91        6.88      1.74 o 
 -10   6   5        7.50        8.78      2.14 o 
  -9   6   5        9.12        9.57      2.14 o 
  -8   6   5       21.83       28.79      2.69 o 
  -7   6   5        3.23        4.82      1.58 o 
  -6   6   5       76.01       78.77      3.95 o 
  -5   6   5        8.40        7.04      1.66 o 
  -4   6   5      115.67      111.98      4.43 o 
  -3   6   5       96.71      100.99      4.19 o 
  -2   6   5       86.49       93.24      3.95 o 
  -1   6   5      271.32      267.07      4.56 o 
   0   6   5       83.06       81.72      2.26 o 
   1   6   5      407.43      403.26      9.49 o 
   2   6   5      257.74      261.93      7.20 o 
   3   6   5       30.22       25.07      2.29 o 
   4   6   5       23.80       26.81      2.37 o 
   5   6   5       10.29       14.31      2.06 o 
   6   6   5        3.21        2.77      1.34 o 
   7   6   5        7.40        9.02      1.82 o 
 -10   7   5        1.43        0.32      1.66 o 
  -9   7   5        7.82       11.94      2.37 o 
  -8   7   5        1.21        1.74      1.58 o 
  -7   7   5       14.63       12.18      2.14 o 
  -6   7   5       61.33       57.10      3.64 o 
  -5   7   5      250.89      249.51      7.51 o 
  -4   7   5       41.18       37.88      2.93 o 
  -3   7   5       20.43       19.14      2.29 o 
  -2   7   5       34.74       36.38      2.93 o 
  -1   7   5       23.42       19.69      2.29 o 
   0   7   5       23.53       22.00      1.35 o 
   1   7   5       33.86       33.72      2.81 o 
   2   7   5       24.72       28.55      2.61 o 
   3   7   5       42.02       35.59      2.69 o 
   4   7   5       24.48       21.67      2.45 o 
   5   7   5       13.94       18.66      2.21 o 
   6   7   5       16.90       22.38      2.45 o 
   7   7   5        4.62        3.32      1.50 o 
  -9   8   5        7.28        7.35      2.14 o 
  -8   8   5       11.69       12.42      2.29 o 
  -7   8   5        9.55        8.15      2.06 o 
  -6   8   5        0.11       -1.42      1.27 o 
  -5   8   5       56.40       54.49      3.64 o 
  -4   8   5       30.98       29.89      2.85 o 
  -3   8   5       37.24       37.17      3.08 o 
  -2   8   5       20.32       25.15      2.69 o 
  -1   8   5      155.18      155.72      5.85 o 
   0   8   5       39.92       45.63      3.40 o 
   1   8   5       92.61       85.46      2.71 o 
   2   8   5       46.12       49.44      3.32 o 
   3   8   5       17.20       17.56      2.06 o 
   4   8   5       24.02       25.62      1.73 o 
   5   8   5        1.77        2.07      0.87 o 
   6   8   5        0.41        1.11      1.27 o 
  -8   9   5        4.91        3.80      1.98 o 
  -7   9   5       16.26       15.18      2.53 o 
  -6   9   5        0.37        2.29      1.66 o 
  -5   9   5        6.91       10.28      2.14 o 
  -4   9   5       33.54       32.98      3.16 o 
  -3   9   5      115.64      118.07      5.22 o 
  -2   9   5       17.18       17.00      2.45 o 
  -1   9   5      119.82      128.36      5.46 o 
   0   9   5       95.38       99.33      4.82 o 
   1   9   5       45.27       46.58      3.40 o 
   2   9   5        4.20        4.44      1.04 o 
   3   9   5       15.36       15.61      1.47 o 
   4   9   5       23.82       27.16      1.90 o 
   5   9   5        0.52        0.93      1.50 o 
  -7  10   5        9.66        5.93      2.14 o 
  -6  10   5        7.74        5.38      2.06 o 
  -5  10   5        9.75        5.62      1.98 o 
  -4  10   5        2.67       -0.63      1.58 o 
  -3  10   5       42.60       45.63      3.72 o 
  -2  10   5       63.56       58.05      4.03 o 
  -1  10   5        2.14        2.29      1.98 o 
   0  10   5       12.94       18.35      2.69 o 
   1  10   5        2.58        3.01      1.74 o 
   2  10   5        7.40        4.98      1.82 o 
   3  10   5        7.02        5.54      1.74 o 
   4  10   5        1.45        1.61      1.00 o 
  -5  11   5       14.54       13.21      2.61 o 
  -4  11   5        7.84        6.25      2.21 o 
  -3  11   5       14.27       15.82      2.77 o 
  -2  11   5       12.41       11.86      2.53 o 
  -1  11   5        0.57        3.16      1.90 o 
   0  11   5        6.33        7.04      2.14 o 
   1  11   5        4.29        1.03      1.66 o 
   2  11   5        4.27        2.61      1.74 o 
  -4 -11   6        3.91        5.93      1.82 o 
  -3 -11   6        0.82        0.79      1.42 o 
  -2 -11   6        4.89        5.30      1.74 o 
  -1 -11   6       15.72       20.09      2.61 o 
   0 -11   6        4.37        1.90      1.66 o 
   1 -11   6        3.82        4.11      1.66 o 
  -6 -10   6        6.86        7.67      1.82 o 
  -5 -10   6        0.83        0.74      0.89 o 
  -4 -10   6       19.96       23.88      2.45 o 
  -3 -10   6       18.38       23.01      2.45 o 
  -2 -10   6        2.55        2.69      1.50 o 
  -1 -10   6       17.72       18.82      2.37 o 
   0 -10   6        2.09        3.56      1.58 o 
   1 -10   6        3.05        0.08      1.27 o 
   2 -10   6        1.01        0.63      1.27 o 
   3 -10   6        5.74        5.90      1.82 o 
  -8  -9   6        2.98        2.21      1.50 o 
  -7  -9   6        4.35        2.21      1.27 o 
  -6  -9   6       10.11       10.91      1.31 o 
  -5  -9   6       32.75       36.04      1.95 o 
  -4  -9   6        7.97        5.75      1.00 o 
  -3  -9   6        5.62        4.90      1.50 o 
  -2  -9   6        8.14        9.65      1.90 o 
  -1  -9   6        5.88        7.67      1.74 o 
   0  -9   6        2.76        4.19      1.50 o 
   1  -9   6        8.70       11.07      1.90 o 
   2  -9   6        3.32        2.93      1.50 o 
   3  -9   6        8.01       10.80      2.65 o 
   4  -9   6        4.91        5.34      1.31 o 
  -9  -8   6        0.03       -1.42      1.11 o 
  -8  -8   6        1.65       -0.24      1.11 o 
  -7  -8   6        3.80        3.58      1.07 o 
  -6  -8   6        0.80        0.48      0.78 o 
  -5  -8   6        1.44        1.59      0.80 o 
  -4  -8   6       33.12       33.90      4.07 o 
  -3  -8   6       91.68       90.31      2.65 o 
  -2  -8   6       23.35       19.77      2.21 o 
  -1  -8   6      132.30      136.90      5.06 o 
   0  -8   6        7.46        6.01      1.58 o 
   1  -8   6       19.45       23.09      2.45 o 
   2  -8   6       20.65       25.94      2.45 o 
   3  -8   6        7.27        8.57      1.06 o 
   4  -8   6        1.38        1.60      0.88 o 
   5  -8   6        3.12        2.65      1.17 o 
  -9  -7   6       12.98       18.51      2.29 o 
  -8  -7   6        1.86        1.11      1.11 o 
  -7  -7   6       34.43       32.40      1.76 o 
  -6  -7   6       40.04       39.02      2.25 o 
  -5  -7   6       44.29       47.81      1.95 o 
  -4  -7   6       45.37       48.94      1.92 o 
  -3  -7   6      127.99      119.39      2.95 o 
  -2  -7   6       73.03       78.42      2.30 o 
  -1  -7   6      127.06      137.92      4.82 o 
   0  -7   6        5.37        5.77      1.58 o 
   1  -7   6      121.86      117.42      3.04 o 
   2  -7   6        7.28        4.65      0.85 o 
   3  -7   6        6.45        6.54      0.95 o 
   4  -7   6        0.83       -0.59      0.70 o 
   5  -7   6        8.34        7.83      1.09 o 
   6  -7   6        3.25        0.80      0.95 o 
 -10  -6   6        3.72        6.64      1.74 o 
  -9  -6   6        5.95        9.02      1.74 o 
  -8  -6   6        0.03       -0.48      0.99 o 
  -7  -6   6        8.19        6.72      0.98 o 
  -6  -6   6       20.64       23.70      1.45 o 
  -5  -6   6       65.60       66.15      2.18 o 
  -4  -6   6       58.06       55.40      2.06 o 
  -3  -6   6       59.14       56.46      1.89 o 
  -2  -6   6       65.20       72.52      2.09 o 
  -1  -6   6      252.16      252.04      6.56 o 
   0  -6   6       61.25       61.36      2.01 o 
   1  -6   6       28.69       23.26      1.44 o 
   2  -6   6       65.71       60.40      1.87 o 
   3  -6   6        2.22        0.37      0.79 o 
   4  -6   6       17.07       19.72      1.30 o 
   5  -6   6        7.74        7.03      1.01 o 
   6  -6   6        4.62        5.80      1.02 o 
   7  -6   6        5.01        5.31      1.01 o 
 -11  -5   6        1.02        2.21      1.42 o 
 -10  -5   6        3.20        1.90      1.27 o 
  -9  -5   6        6.51        6.85      1.46 o 
  -8  -5   6       58.68       54.98      2.93 o 
  -7  -5   6       98.01       98.78      2.76 o 
  -6  -5   6        0.41        0.79      0.87 o 
  -5  -5   6       26.58       25.31      1.90 o 
  -4  -5   6       87.39       89.29      3.40 o 
  -3  -5   6       52.62       49.67      2.61 o 
  -2  -5   6       59.72       47.93      2.53 o 
  -1  -5   6      131.60      133.49      2.72 o 
   0  -5   6      238.76      248.55      4.23 o 
   1  -5   6      132.47      133.01      4.11 o 
   2  -5   6       95.97      100.86      2.71 o 
   3  -5   6      263.61      253.45      3.98 o 
   4  -5   6      132.17      133.65      2.82 o 
   5  -5   6        1.59        0.46      0.73 o 
   6  -5   6       10.76       11.88      1.14 o 
   7  -5   6        1.60       -0.38      0.98 o 
 -11  -4   6        1.10       -1.27      1.11 o 
 -10  -4   6        6.54        8.94      1.74 o 
  -9  -4   6       84.58       79.72      2.63 o 
  -8  -4   6       51.92       47.53      2.61 o 
  -7  -4   6       30.82       29.74      2.14 o 
  -6  -4   6       41.76       40.73      2.29 o 
  -5  -4   6      110.72      102.34      3.64 o 
  -4  -4   6      155.95      166.55      4.67 o 
  -3  -4   6       47.94       46.42      2.29 o 
  -2  -4   6       15.54       17.07      1.03 o 
  -1  -4   6       66.84       63.57      1.82 o 
   0  -4   6      200.69      205.25      3.59 o 
   1  -4   6      270.33      253.50      4.33 o 
   2  -4   6       77.85       75.16      2.20 o 
   3  -4   6       90.19       91.50      2.20 o 
   4  -4   6      175.06      177.78      3.19 o 
   5  -4   6       53.19       53.83      1.81 o 
   6  -4   6       27.07       25.25      1.90 o 
   7  -4   6        3.33        0.96      2.02 o 
 -11  -3   6        5.47        6.09      1.66 o 
 -10  -3   6       10.66       12.98      1.28 o 
  -9  -3   6        5.12        7.43      1.42 o 
  -8  -3   6       14.74       13.68      1.58 o 
  -7  -3   6        1.61        3.72      1.11 o 
  -6  -3   6       64.22       61.29      2.77 o 
  -5  -3   6      114.63      127.80      3.95 o 
  -4  -3   6       40.66       35.03      1.98 o 
  -3  -3   6     1033.27     1122.89     18.15 o 
  -2  -3   6     1251.12     1282.10     15.10 o 
  -1  -3   6      145.95      156.13      2.77 o 
   0  -3   6      112.70      118.87      2.48 o 
   1  -3   6      229.68      229.66      3.94 o 
   2  -3   6       69.92       70.20      2.07 o 
   3  -3   6        7.94        8.77      0.85 o 
   4  -3   6        1.79        2.20      0.67 o 
   5  -3   6      127.49      117.71      2.54 o 
   6  -3   6       26.52       27.54      1.81 o 
   7  -3   6       15.15       14.31      1.53 o 
   8  -3   6        4.14        5.85      1.82 o 
 -11  -2   6        7.46        5.46      1.66 o 
 -10  -2   6       17.30       19.06      1.90 o 
  -9  -2   6        7.87        8.70      1.34 o 
  -8  -2   6      141.21      145.28      4.67 o 
  -7  -2   6       20.47       17.32      1.58 o 
  -6  -2   6      118.25      119.10      3.80 o 
  -5  -2   6      102.92      104.31      3.40 o 
  -4  -2   6       23.76       24.93      1.62 o 
  -3  -2   6      192.75      198.98      3.02 o 
  -2  -2   6      171.53      171.24      2.85 o 
  -1  -2   6      233.42      291.03      4.27 o 
   0  -2   6      195.12      202.72      3.38 o 
   1  -2   6      162.65      152.85      3.08 o 
   2  -2   6       59.75       61.15      1.84 o 
   3  -2   6       52.64       58.03      1.92 o 
   4  -2   6       23.17       19.97      1.07 o 
   5  -2   6       13.13       13.17      1.29 o 
   6  -2   6       92.24       95.06      4.78 o 
   7  -2   6       22.28       19.45      2.37 o 
   8  -2   6        3.68        4.35      1.66 o 
 -12  -1   6        4.24        3.56      1.50 o 
 -11  -1   6        2.75        3.24      1.27 o 
 -10  -1   6        7.71       10.60      1.58 o 
  -9  -1   6        1.94        1.34      1.03 o 
  -8  -1   6       57.72       57.97      2.85 o 
  -7  -1   6       68.80       73.23      3.01 o 
  -6  -1   6       85.45       93.16      2.09 o 
  -5  -1   6      256.43      270.63      4.05 o 
  -4  -1   6      111.55      108.12      2.09 o 
  -3  -1   6      261.26      268.89      3.90 o 
  -2  -1   6      152.27      125.57      2.31 o 
  -1  -1   6      536.64      544.34      7.10 o 
   0  -1   6      124.53      121.84      2.43 o 
   1  -1   6      188.69      192.14      5.73 o 
   2  -1   6       27.19       30.19      1.58 o 
   3  -1   6      148.44      152.70      3.04 o 
   4  -1   6       57.94       56.47      2.93 o 
   5  -1   6        9.94        9.30      1.15 o 
   6  -1   6        9.57       10.04      1.74 o 
   7  -1   6       30.62       31.79      2.85 o 
   8  -1   6        0.77        1.03      1.50 o 
 -12   0   6        0.42       -0.12      0.84 o 
 -11   0   6       21.56       18.11      1.98 o 
 -10   0   6       38.03       41.84      2.69 o 
  -9   0   6        0.26        0.47      0.87 o 
  -8   0   6      129.56      112.48      2.70 o 
  -7   0   6       69.83       77.79      2.12 o 
  -6   0   6      106.31      111.28      3.80 o 
  -5   0   6       38.06       33.17      1.34 o 
  -4   0   6        4.63        3.70      1.19 o 
  -3   0   6       26.01       28.48      1.09 o 
  -2   0   6      428.92      385.71      5.31 o 
  -1   0   6       11.39        6.92      0.64 o 
   0   0   6      155.96      182.35      3.52 o 
   1   0   6      251.25      272.34      4.17 o 
   2   0   6      301.20      293.79      4.48 o 
   3   0   6      143.38      145.42      2.85 o 
   4   0   6       22.55       18.74      1.82 o 
   5   0   6       10.83        6.88      1.42 o 
   6   0   6       21.30       18.35      2.14 o 
   7   0   6       59.76       64.06      3.72 o 
   8   0   6       36.70       42.79      3.32 o 
 -12   1   6        4.33        4.67      1.50 o 
 -11   1   6        2.75        0.47      1.11 o 
 -10   1   6        7.54        9.73      1.58 o 
  -9   1   6        2.21        1.89      0.72 o 
  -8   1   6       60.53       59.24      2.01 o 
  -7   1   6       72.50       83.60      2.26 o 
  -6   1   6       82.27       90.07      2.26 o 
  -5   1   6      255.71      272.25      4.36 o 
  -4   1   6      111.83      108.37      2.32 o 
  -3   1   6      250.18      256.76      6.33 o 
  -2   1   6      149.74      118.00      2.35 o 
  -1   1   6      555.20      551.73      7.17 o 
   0   1   6      128.67      128.15      3.36 o 
   1   1   6      188.28      193.64      3.25 o 
   2   1   6       28.14       33.25      1.23 o 
   3   1   6      149.34      146.15      4.75 o 
   4   1   6       60.22       58.13      3.01 o 
   5   1   6       10.75        9.33      1.58 o 
   6   1   6        9.15        6.01      1.50 o 
   7   1   6       30.52       28.23      2.77 o 
   8   1   6        0.78        1.98      1.42 o 
 -11   2   6        7.31       10.52      1.74 o 
 -10   2   6       16.62       15.62      2.25 o 
  -9   2   6        8.27        9.99      1.09 o 
  -8   2   6      141.43      156.28      5.06 o 
  -7   2   6       20.36       16.74      1.20 o 
  -6   2   6      117.74      111.47      2.63 o 
  -5   2   6      100.35       99.30      2.38 o 
  -4   2   6       23.72       24.21      1.16 o 
  -3   2   6      192.16      193.42      3.41 o 
  -2   2   6      171.36      173.75      4.82 o 
  -1   2   6      228.48      285.69      8.22 o 
   0   2   6      189.70      202.02      7.63 o 
   1   2   6      166.15      161.65      2.79 o 
   2   2   6       58.33       56.15      2.77 o 
   3   2   6       54.30       62.79      3.01 o 
   4   2   6       23.45       20.88      2.06 o 
   5   2   6       12.92       13.29      1.82 o 
   6   2   6       93.53      101.55      4.43 o 
   7   2   6       22.80       26.97      2.61 o 
   8   2   6        3.60        2.61      1.50 o 
 -11   3   6        5.44        6.72      2.21 o 
 -10   3   6       10.49       12.87      2.25 o 
  -9   3   6        4.79        4.90      1.50 o 
  -8   3   6       15.59       14.63      1.82 o 
  -7   3   6        2.07        3.80      1.34 o 
  -6   3   6       66.24       66.83      3.08 o 
  -5   3   6      115.41      123.53      4.11 o 
  -4   3   6       39.23       30.61      2.21 o 
  -3   3   6     1045.62     1120.10     15.74 o 
  -2   3   6     1258.49     1303.40     20.32 o 
  -1   3   6      145.09      153.98      3.28 o 
   0   3   6      117.40      125.67      3.08 o 
   1   3   6      229.02      235.28      6.68 o 
   2   3   6       70.77       68.49      3.32 o 
   3   3   6        8.84        8.94      1.50 o 
   4   3   6        1.37        2.69      1.19 o 
   5   3   6      127.80      116.02      4.75 o 
   6   3   6       26.94       27.28      2.53 o 
   7   3   6       15.18       13.92      2.14 o 
   8   3   6        4.13        4.67      1.66 o 
 -11   4   6        1.01       -1.34      1.27 o 
 -10   4   6        6.70        6.88      1.74 o 
  -9   4   6       84.53       80.35      4.03 o 
  -8   4   6       51.93       46.58      3.08 o 
  -7   4   6       30.62       31.24      2.53 o 
  -6   4   6       39.18       40.33      2.69 o 
  -5   4   6      106.02      101.31      3.88 o 
  -4   4   6      158.44      174.07      5.22 o 
  -3   4   6       48.77       50.93      2.77 o 
  -2   4   6       15.22       18.35      1.98 o 
  -1   4   6       68.56       62.51      1.76 o 
   0   4   6      201.70      204.09      3.47 o 
   1   4   6      267.80      257.90      6.80 o 
   2   4   6       74.58       75.29      3.48 o 
   3   4   6       90.69       88.50      3.80 o 
   4   4   6      174.63      177.86      5.93 o 
   5   4   6       53.34       50.69      3.16 o 
   6   4   6       26.58       24.28      2.45 o 
   7   4   6        3.21        1.66      1.34 o 
 -11   5   6        1.03        0.63      1.50 o 
 -10   5   6        3.26        1.50      1.42 o 
  -9   5   6        6.92        5.77      1.66 o 
  -8   5   6       58.31       60.97      3.64 o 
  -7   5   6       96.86      100.04      4.35 o 
  -6   5   6        0.36        0.63      1.19 o 
  -5   5   6       26.23       26.73      2.45 o 
  -4   5   6       87.22       88.02      3.88 o 
  -3   5   6       52.22       42.63      2.77 o 
  -2   5   6       57.36       51.96      3.01 o 
  -1   5   6      132.25      135.71      4.75 o 
   0   5   6      239.81      246.51      4.67 o 
   1   5   6      132.78      130.17      4.75 o 
   2   5   6       94.27       97.51      4.11 o 
   3   5   6      263.37      249.28      7.28 o 
   4   5   6      133.79      129.62      4.98 o 
   5   5   6        1.50        0.79      1.27 o 
   6   5   6       10.92       13.76      2.06 o 
   7   5   6        1.61        2.21      1.42 o 
 -10   6   6        3.88        4.35      1.98 o 
  -9   6   6        6.21        3.64      1.74 o 
  -8   6   6        0.02       -0.55      1.19 o 
  -7   6   6        8.33        4.03      1.58 o 
  -6   6   6       22.02       22.46      2.53 o 
  -5   6   6       66.92       68.57      3.64 o 
  -4   6   6       56.18       53.30      3.32 o 
  -3   6   6       56.69       57.97      3.40 o 
  -2   6   6       64.59       70.54      3.72 o 
  -1   6   6      249.35      246.51      7.12 o 
   0   6   6       60.16       57.57      3.32 o 
   1   6   6       30.93       24.20      2.37 o 
   2   6   6       64.83       58.29      3.40 o 
   3   6   6        1.99        2.06      1.34 o 
   4   6   6       16.95       20.40      2.21 o 
   5   6   6        7.61        9.41      1.82 o 
   6   6   6        4.55        4.03      1.50 o 
   7   6   6        4.83        6.01      1.74 o 
  -9   7   6       13.08       15.90      2.53 o 
  -8   7   6        1.61        2.14      1.58 o 
  -7   7   6       33.79       30.29      2.93 o 
  -6   7   6       39.33       40.81      3.16 o 
  -5   7   6       44.41       42.39      3.16 o 
  -4   7   6       45.04       45.79      3.24 o 
  -3   7   6      128.26      116.02      4.90 o 
  -2   7   6       71.41       76.95      4.11 o 
  -1   7   6      124.72      130.81      5.22 o 
   0   7   6        5.40        3.08      1.58 o 
   1   7   6      121.33      111.51      4.75 o 
   2   7   6        7.39        5.85      1.66 o 
   3   7   6        6.01        4.98      1.50 o 
   4   7   6        0.66        0.24      1.19 o 
   5   7   6        8.19        9.33      1.90 o 
   6   7   6        3.24        4.11      1.66 o 
  -9   8   6        0.03       -0.79      1.58 o 
  -8   8   6        1.62        2.53      1.74 o 
  -7   8   6        3.64        1.11      1.58 o 
  -6   8   6        0.75       -1.90      1.27 o 
  -5   8   6        1.12        2.69      1.58 o 
  -4   8   6       34.83       36.14      3.08 o 
  -3   8   6       93.17       92.93      4.67 o 
  -2   8   6       23.28       23.49      2.69 o 
  -1   8   6      133.81      128.51      5.46 o 
   0   8   6        8.15        9.17      2.06 o 
   1   8   6       18.70       25.23      2.61 o 
   2   8   6       19.90       20.57      1.62 o 
   3   8   6        7.35        7.66      1.82 o 
   4   8   6        1.35        2.69      1.50 o 
   5   8   6        3.05        2.77      1.42 o 
  -8   9   6        3.05        0.55      1.74 o 
  -7   9   6        4.57        4.98      1.90 o 
  -6   9   6       10.07       11.07      2.29 o 
  -5   9   6       32.49       34.01      3.32 o 
  -4   9   6        7.77       11.15      2.29 o 
  -3   9   6        5.94        3.72      1.90 o 
  -2   9   6        8.95        7.75      2.21 o 
  -1   9   6        5.80        5.30      1.90 o 
   0   9   6        2.88        2.14      1.66 o 
   1   9   6        8.67        9.81      2.06 o 
   2   9   6        3.46        3.56      1.74 o 
   3   9   6        8.10        9.41      1.98 o 
   4   9   6        4.69        6.31      1.23 o 
  -6  10   6        7.19        7.12      2.21 o 
  -5  10   6        0.93        0.55      1.82 o 
  -4  10   6       19.18       20.40      2.85 o 
  -3  10   6       18.10       20.72      2.85 o 
  -2  10   6        2.53        8.22      2.21 o 
  -1  10   6       17.33       16.77      2.61 o 
   0  10   6        2.02        1.03      1.74 o 
   1  10   6        3.37        4.75      1.98 o 
   2  10   6        1.09        1.74      1.58 o 
   3  10   6        5.82        9.81      2.06 o 
  -4  11   6        4.03        6.09      2.29 o 
  -3  11   6        0.94       -0.32      1.74 o 
  -2  11   6        5.14        2.14      1.90 o 
  -1  11   6       16.02       12.42      2.61 o 
   0  11   6        4.44        4.27      1.98 o 
   1  11   6        3.77        3.80      1.90 o 
  -3 -11   7        9.85        7.75      2.06 o 
  -2 -11   7        8.02        9.65      2.14 o 
  -1 -11   7       11.79       13.92      2.37 o 
  -6 -10   7        0.12        0.37      0.85 o 
  -5 -10   7       11.74       14.08      2.14 o 
  -4 -10   7        5.46        7.75      1.90 o 
  -3 -10   7        8.22       10.12      1.98 o 
  -2 -10   7        5.20        8.70      1.90 o 
  -1 -10   7        2.97        1.50      1.42 o 
   0 -10   7        2.91        1.11      1.42 o 
   1 -10   7        0.35        2.53      1.50 o 
   2 -10   7        5.16        3.56      1.66 o 
  -7  -9   7        2.31        1.98      1.01 o 
  -6  -9   7        4.94        4.42      1.08 o 
  -5  -9   7       54.93       57.32      3.56 o 
  -4  -9   7       83.54       74.58      3.88 o 
  -3  -9   7        3.18        1.58      1.34 o 
  -2  -9   7       32.46       34.96      2.93 o 
  -1  -9   7        0.87        3.24      1.42 o 
   0  -9   7        5.01        4.75      1.66 o 
   1  -9   7        4.82        4.27      1.66 o 
   2  -9   7        1.02        1.03      1.50 o 
   3  -9   7       11.52       12.73      2.14 o 
  -8  -8   7        7.33        8.38      1.74 o 
  -7  -8   7       48.97       52.09      2.33 o 
  -6  -8   7       58.32       58.71      2.41 o 
  -5  -8   7       12.87       14.11      1.31 o 
  -4  -8   7       10.56       10.46      1.10 o 
  -3  -8   7       10.61       10.91      1.82 o 
  -2  -8   7       32.93       32.50      2.61 o 
  -1  -8   7       36.67       29.82      2.61 o 
   0  -8   7      104.84      116.41      4.75 o 
   1  -8   7       14.88       15.11      2.14 o 
   2  -8   7       25.16       22.46      2.45 o 
   3  -8   7       15.77       15.46      2.17 o 
   4  -8   7        0.43       -1.17      0.78 o 
  -9  -7   7        1.44        1.74      1.27 o 
  -8  -7   7       17.41       16.18      3.32 o 
  -7  -7   7        5.03        4.62      1.42 o 
  -6  -7   7       63.58       61.11      2.41 o 
  -5  -7   7       29.36       27.97      4.15 o 
  -4  -7   7        0.82        2.47      0.76 o 
  -3  -7   7      172.32      188.45      3.93 o 
  -2  -7   7       97.95      102.49      4.27 o 
  -1  -7   7       79.09       76.87      3.80 o 
   0  -7   7       66.64       68.73      3.56 o 
   1  -7   7       64.39       56.67      2.22 o 
   2  -7   7       36.36       31.82      1.82 o 
   3  -7   7       29.09       29.10      1.79 o 
   4  -7   7       16.82       18.54      1.40 o 
   5  -7   7        1.69        0.94      0.88 o 
 -10  -6   7        0.03       -0.08      1.11 o 
  -9  -6   7        5.56        7.27      1.08 o 
  -8  -6   7        3.49        3.31      1.50 o 
  -7  -6   7       56.41       52.20      2.53 o 
  -6  -6   7       43.29       43.10      2.02 o 
  -5  -6   7       44.70       38.12      2.53 o 
  -4  -6   7      149.03      155.32      4.98 o 
  -3  -6   7      239.61      240.10      6.48 o 
  -2  -6   7      129.67      130.97      4.59 o 
  -1  -6   7      111.21      106.69      4.19 o 
   0  -6   7       91.34       98.59      4.31 o 
   1  -6   7       74.27       74.31      2.65 o 
   2  -6   7      107.33      110.94      4.03 o 
   3  -6   7        2.88        3.84      0.95 o 
   4  -6   7        7.07        7.72      1.01 o 
   5  -6   7        4.52        3.51      0.93 o 
   6  -6   7        0.38        0.30      0.86 o 
 -10  -5   7        3.45        5.06      1.58 o 
  -9  -5   7        5.01        4.71      0.95 o 
  -8  -5   7       11.76       11.23      3.36 o 
  -7  -5   7       50.87       50.69      2.85 o 
  -6  -5   7       43.94       40.81      2.53 o 
  -5  -5   7       58.94       60.34      2.93 o 
  -4  -5   7       92.68       85.25      3.48 o 
  -3  -5   7      181.89      177.23      5.14 o 
  -2  -5   7      136.32      138.64      4.51 o 
  -1  -5   7      162.25      145.91      3.80 o 
   0  -5   7       24.43       22.48      1.27 o 
   1  -5   7      136.72      134.65      3.09 o 
   2  -5   7      274.49      278.68      5.06 o 
   3  -5   7      124.25      121.16      3.24 o 
   4  -5   7       33.66       30.66      1.52 o 
   5  -5   7       19.07       21.49      1.36 o 
   6  -5   7       18.29       20.15      1.82 o 
 -11  -4   7        2.96        2.37      1.34 o 
 -10  -4   7        1.46        0.78      0.75 o 
  -9  -4   7        8.84        7.28      1.42 o 
  -8  -4   7        1.04       -0.55      0.87 o 
  -7  -4   7       32.02       34.64      2.37 o 
  -6  -4   7      240.10      232.19      6.17 o 
  -5  -4   7      234.70      248.41      6.33 o 
  -4  -4   7      129.21      128.36      4.19 o 
  -3  -4   7       62.64       70.78      3.01 o 
  -2  -4   7       60.34       64.15      1.68 o 
  -1  -4   7       42.42       36.51      1.50 o 
   0  -4   7      119.31      113.03      2.61 o 
   1  -4   7      251.71      267.24      4.64 o 
   2  -4   7       59.06       53.30      1.98 o 
   3  -4   7       35.34       35.42      1.82 o 
   4  -4   7       56.14       61.30      2.29 o 
   5  -4   7       25.34       26.13      1.42 o 
   6  -4   7       14.82       14.24      1.59 o 
   7  -4   7        3.12        2.39      1.19 o 
 -11  -3   7        8.13        9.02      1.82 o 
 -10  -3   7        2.52        1.34      1.19 o 
  -9  -3   7        4.24        4.11      1.27 o 
  -8  -3   7        8.98        7.99      1.42 o 
  -7  -3   7       65.81       69.12      3.16 o 
  -6  -3   7       37.20       31.08      2.14 o 
  -5  -3   7       14.99        9.17      1.27 o 
  -4  -3   7        2.44        3.01      1.03 o 
  -3  -3   7      148.46      144.25      2.46 o 
  -2  -3   7      283.79      283.72      5.02 o 
  -1  -3   7      260.61      260.44      4.20 o 
   0  -3   7       56.44       54.89      1.72 o 
   1  -3   7       73.49       79.21      2.18 o 
   2  -3   7      157.28      153.81      3.27 o 
   3  -3   7      175.68      186.78      3.85 o 
   4  -3   7      147.87      142.53      3.37 o 
   5  -3   7       35.97       38.72      2.09 o 
   6  -3   7       18.82       20.98      1.73 o 
   7  -3   7        3.78        4.82      1.74 o 
 -11  -2   7        3.67        4.59      1.50 o 
 -10  -2   7        5.69        4.98      1.34 o 
  -9  -2   7       48.29       53.86      2.93 o 
  -8  -2   7       93.29       90.63      3.72 o 
  -7  -2   7        5.25        5.22      1.19 o 
  -6  -2   7      211.26      207.52      5.54 o 
  -5  -2   7      154.13      158.41      4.67 o 
  -4  -2   7       59.88       66.47      1.53 o 
  -3  -2   7       92.78      107.06      2.53 o 
  -2  -2   7       44.37       53.73      1.50 o 
  -1  -2   7      767.83      794.50     10.01 o 
   0  -2   7      589.82      593.39      8.00 o 
   1  -2   7       31.31       28.61      3.24 o 
   2  -2   7       44.42       46.68      1.70 o 
   3  -2   7       29.68       28.72      1.48 o 
   4  -2   7       21.11       23.01      2.14 o 
   5  -2   7        5.21        4.03      1.42 o 
   6  -2   7        5.86        3.40      1.42 o 
   7  -2   7        2.00        1.74      1.42 o 
 -11  -1   7        0.34        0.16      1.11 o 
 -10  -1   7        4.56        5.30      1.34 o 
  -9  -1   7       76.20       82.64      3.64 o 
  -8  -1   7       12.76       16.13      1.74 o 
  -7  -1   7       27.79       26.34      1.98 o 
  -6  -1   7       22.62       23.01      1.82 o 
  -5  -1   7      422.70      406.39      5.73 o 
  -4  -1   7      261.90      267.23      4.31 o 
  -3  -1   7      360.90      345.29      4.85 o 
  -2  -1   7      303.55      293.05      4.38 o 
  -1  -1   7        0.70        1.70      0.71 o 
   0  -1   7       27.31       29.92      1.26 o 
   1  -1   7       64.49       67.71      1.90 o 
   2  -1   7      124.19      124.27      2.72 o 
   3  -1   7       45.51       45.33      1.71 o 
   4  -1   7       83.73       76.79      3.64 o 
   5  -1   7       37.70       35.03      2.69 o 
   6  -1   7       34.00       32.19      2.77 o 
   7  -1   7       18.21       13.29      2.21 o 
 -12   0   7        0.04        0.40      1.19 o 
 -11   0   7        0.98       -0.47      1.03 o 
 -10   0   7        6.11        4.98      1.34 o 
  -9   0   7        3.41        3.56      1.19 o 
  -8   0   7      100.86      111.43      4.11 o 
  -7   0   7      240.57      233.73      4.15 o 
  -6   0   7      203.45      210.73      3.73 o 
  -5   0   7       61.84       55.63      1.70 o 
  -4   0   7       65.32       62.54      1.76 o 
  -3   0   7       77.69      101.31      2.20 o 
  -2   0   7      490.01      451.18     11.15 o 
  -1   0   7        3.95       10.80      1.30 o 
   0   0   7       11.04       14.01      0.92 o 
   1   0   7      143.22      157.86      3.03 o 
   2   0   7       74.18       68.92      1.94 o 
   3   0   7       44.97       39.15      2.45 o 
   4   0   7        0.76        2.45      1.19 o 
   5   0   7        1.97        1.03      1.19 o 
   6   0   7       27.71       28.08      2.61 o 
   7   0   7        2.46        2.29      1.50 o 
 -11   1   7        0.32       -0.24      0.87 o 
 -10   1   7        4.54        6.88      1.50 o 
  -9   1   7       75.89       77.35      3.56 o 
  -8   1   7       12.29       14.32      1.17 o 
  -7   1   7       29.11       26.33      1.40 o 
  -6   1   7       22.06       22.77      1.26 o 
  -5   1   7      424.35      406.98      6.01 o 
  -4   1   7      264.22      265.99      4.75 o 
  -3   1   7      351.23      320.11      4.98 o 
  -2   1   7      289.76      283.53      4.47 o 
  -1   1   7        1.21        2.28      0.57 o 
   0   1   7       27.30       28.09      1.25 o 
   1   1   7       63.14       65.85      2.45 o 
   2   1   7      119.73      119.50      4.19 o 
   3   1   7       44.06       41.44      2.61 o 
   4   1   7       86.14       86.28      3.80 o 
   5   1   7       38.06       36.62      2.77 o 
   6   1   7       33.99       27.92      2.69 o 
   7   1   7       18.14       18.74      2.37 o 
 -11   2   7        3.63        5.22      1.50 o 
 -10   2   7        5.44        2.93      1.27 o 
  -9   2   7       48.24       50.46      2.07 o 
  -8   2   7       92.85       98.42      2.74 o 
  -7   2   7        4.80        6.13      0.89 o 
  -6   2   7      210.16      200.52      3.86 o 
  -5   2   7      156.83      163.33      3.27 o 
  -4   2   7       60.58       66.31      2.02 o 
  -3   2   7       93.04      107.81      2.45 o 
  -2   2   7       43.28       55.20      2.81 o 
  -1   2   7      761.61      794.66     10.08 o 
   0   2   7      589.05      600.36     10.12 o 
   1   2   7       33.07       32.76      2.89 o 
   2   2   7       47.00       47.37      2.69 o 
   3   2   7       30.20       29.82      2.37 o 
   4   2   7       20.77       18.66      2.14 o 
   5   2   7        5.60        3.56      1.34 o 
   6   2   7        6.09        6.09      1.58 o 
   7   2   7        2.01        3.64      1.58 o 
 -11   3   7        8.23        7.83      1.74 o 
 -10   3   7        2.73        2.58      0.92 o 
  -9   3   7        3.78        4.41      1.00 o 
  -8   3   7        8.31        5.68      0.99 o 
  -7   3   7       63.56       73.11      2.37 o 
  -6   3   7       36.77       35.52      1.61 o 
  -5   3   7       14.38       11.19      1.01 o 
  -4   3   7        2.37        1.00      0.61 o 
  -3   3   7      147.30      142.22      2.99 o 
  -2   3   7      279.68      289.14      4.64 o 
  -1   3   7      259.03      263.73      6.33 o 
   0   3   7       56.67       59.41      1.90 o 
   1   3   7       73.21       81.46      3.48 o 
   2   3   7      158.56      147.41      4.98 o 
   3   3   7      173.85      173.83      5.77 o 
   4   3   7      146.89      141.56      5.22 o 
   5   3   7       36.87       37.88      2.85 o 
   6   3   7       19.00       21.12      2.45 o 
   7   3   7        3.81        4.27      1.66 o 
 -11   4   7        3.13        1.25      0.95 o 
 -10   4   7        1.38        1.91      0.91 o 
  -9   4   7        8.84        8.62      1.90 o 
  -8   4   7        1.11       -1.66      1.11 o 
  -7   4   7       32.35       31.32      2.53 o 
  -6   4   7      237.31      240.42      6.64 o 
  -5   4   7      231.10      231.17      6.56 o 
  -4   4   7      132.25      129.70      2.98 o 
  -3   4   7       63.86       68.01      2.65 o 
  -2   4   7       58.77       63.70      2.61 o 
  -1   4   7       42.04       37.71      1.45 o 
   0   4   7      121.48      111.69      2.50 o 
   1   4   7      251.84      272.45      7.28 o 
   2   4   7       59.05       52.99      3.16 o 
   3   4   7       35.08       34.56      2.69 o 
   4   4   7       55.67       62.64      3.56 o 
   5   4   7       24.70       26.57      2.61 o 
   6   4   7       14.68       17.72      2.37 o 
   7   4   7        3.26        1.58      1.42 o 
 -10   5   7        3.44        3.16      1.82 o 
  -9   5   7        4.74        4.75      1.74 o 
  -8   5   7       12.66       12.18      1.98 o 
  -7   5   7       51.40       52.91      3.40 o 
  -6   5   7       43.55       38.91      2.85 o 
  -5   5   7       58.85       60.74      3.48 o 
  -4   5   7       92.95       93.08      4.11 o 
  -3   5   7      183.17      171.46      5.69 o 
  -2   5   7      135.34      138.41      3.04 o 
  -1   5   7      160.44      145.79      3.04 o 
   0   5   7       23.71       25.31      2.37 o 
   1   5   7      135.73      127.33      4.90 o 
   2   5   7      274.90      271.10      7.67 o 
   3   5   7      126.28      123.37      4.98 o 
   4   5   7       34.11       31.56      2.69 o 
   5   5   7       18.53       23.41      2.53 o 
   6   5   7       18.16       17.87      2.37 o 
 -10   6   7        0.03        2.45      1.58 o 
  -9   6   7        5.64        6.56      1.82 o 
  -8   6   7        3.40        3.80      1.66 o 
  -7   6   7       57.73       57.42      3.56 o 
  -6   6   7       44.83       48.95      3.32 o 
  -5   6   7       46.54       45.55      3.32 o 
  -4   6   7      149.38      145.60      5.46 o 
  -3   6   7      239.68      241.92      7.35 o 
  -2   6   7      131.06      125.19      4.98 o 
  -1   6   7      111.79      109.53      4.67 o 
   0   6   7       87.73       96.09      4.35 o 
   1   6   7       72.28       73.31      3.88 o 
   2   6   7      108.81      121.32      4.98 o 
   3   6   7        2.90        3.40      1.42 o 
   4   6   7        7.20        7.91      1.82 o 
   5   6   7        4.73        3.72      1.58 o 
   6   6   7        0.33       -1.03      1.19 o 
  -9   7   7        1.40       -0.08      1.42 o 
  -8   7   7       17.23       12.10      2.29 o 
  -7   7   7        4.80        3.40      1.66 o 
  -6   7   7       63.28       63.66      3.95 o 
  -5   7   7       28.70       27.05      2.77 o 
  -4   7   7        0.69        2.06      1.58 o 
  -3   7   7      172.85      182.05      6.48 o 
  -2   7   7      100.55      106.37      4.82 o 
  -1   7   7       81.03       80.11      4.19 o 
   0   7   7       65.83       74.58      4.03 o 
   1   7   7       65.19       61.53      3.72 o 
   2   7   7       36.81       33.37      2.85 o 
   3   7   7       28.40       26.49      2.69 o 
   4   7   7       16.28       16.45      2.21 o 
   5   7   7        1.78        3.32      1.58 o 
  -8   8   7        7.40        5.14      2.06 o 
  -7   8   7       48.61       51.33      3.80 o 
  -6   8   7       58.17       66.91      4.19 o 
  -5   8   7       13.45       15.58      2.53 o 
  -4   8   7       10.31       12.34      2.21 o 
  -3   8   7       10.38        6.80      1.98 o 
  -2   8   7       32.18       32.98      3.08 o 
  -1   8   7       37.04       31.95      3.01 o 
   0   8   7      107.04      100.36      4.90 o 
   1   8   7       15.01       20.01      2.61 o 
   2   8   7       24.49       19.93      2.53 o 
   3   8   7       15.60       18.11      2.37 o 
   4   8   7        0.43        1.74      1.42 o 
  -7   9   7        2.44        2.93      1.98 o 
  -6   9   7        4.98       -0.40      1.82 o 
  -5   9   7       54.78       58.29      4.11 o 
  -4   9   7       84.25       70.94      4.43 o 
  -3   9   7        2.72        0.00      1.66 o 
  -2   9   7       31.27       25.47      2.93 o 
  -1   9   7        0.89        0.08      1.58 o 
   0   9   7        5.13        6.17      1.90 o 
   1   9   7        4.76        6.80      1.98 o 
   2   9   7        1.15        0.79      1.50 o 
   3   9   7       11.97       10.76      2.06 o 
  -6  10   7        0.09        0.16      1.90 o 
  -5  10   7       11.80       11.15      2.53 o 
  -4  10   7        5.71        9.17      2.37 o 
  -3  10   7        8.17        7.75      2.29 o 
  -2  10   7        5.08        4.75      2.14 o 
  -1  10   7        2.94        2.37      1.98 o 
   0  10   7        2.73       -0.24      1.66 o 
   1  10   7        0.37        1.34      1.50 o 
   2  10   7        5.37        4.59      1.90 o 
  -3  11   7        9.64        8.38      2.45 o 
  -2  11   7        8.08        9.09      2.45 o 
  -1  11   7       11.65       12.02      2.53 o 
  -5 -10   8        1.81        3.88      1.66 o 
  -4 -10   8        1.47       -0.71      1.42 o 
  -3 -10   8        8.20        8.86      1.90 o 
  -2 -10   8        8.17        5.06      1.82 o 
  -1 -10   8        3.66        2.69      1.66 o 
   0 -10   8        4.21        0.71      1.50 o 
  -7  -9   8        8.99        8.40      1.33 o 
  -6  -9   8        2.68        1.87      0.95 o 
  -5  -9   8       10.18       13.52      2.14 o 
  -4  -9   8       35.48       45.32      3.24 o 
  -3  -9   8       29.89       28.15      2.69 o 
  -2  -9   8       14.67       18.11      2.37 o 
  -1  -9   8        6.44        9.57      1.98 o 
   0  -9   8        7.21        9.33      1.98 o 
   1  -9   8        6.19        4.67      1.74 o 
   2  -9   8        0.21        2.93      1.66 o 
  -8  -8   8        5.20        5.92      1.11 o 
  -7  -8   8       32.36       35.23      2.01 o 
  -6  -8   8       47.56       47.62      2.20 o 
  -5  -8   8       13.45       16.89      2.10 o 
  -4  -8   8        3.74        4.59      1.58 o 
  -3  -8   8       13.76       12.42      1.98 o 
  -2  -8   8       54.92       52.12      3.32 o 
  -1  -8   8       17.39       24.20      2.45 o 
   0  -8   8        8.51        7.67      1.90 o 
   1  -8   8       13.71       17.00      2.29 o 
   2  -8   8        1.28        1.90      1.50 o 
   3  -8   8        3.48        2.06      1.58 o 
  -9  -7   8       12.24       12.13      1.43 o 
  -8  -7   8       39.85       36.76      2.04 o 
  -7  -7   8       15.88       14.21      1.50 o 
  -6  -7   8        7.31        9.99      1.78 o 
  -5  -7   8        1.73        2.72      0.85 o 
  -4  -7   8        0.65        0.01      0.63 o 
  -3  -7   8       62.35       62.56      3.48 o 
  -2  -7   8       69.97       73.47      3.80 o 
  -1  -7   8       10.11       10.44      1.82 o 
   0  -7   8       29.67       24.60      2.37 o 
   1  -7   8       25.41       23.96      2.45 o 
   2  -7   8       58.52       61.72      2.45 o 
   3  -7   8       22.15       24.43      1.76 o 
   4  -7   8        3.88        4.41      1.30 o 
 -10  -6   8        1.72        1.90      1.34 o 
  -9  -6   8       11.24       12.71      3.12 o 
  -8  -6   8       15.12       15.98      1.40 o 
  -7  -6   8       33.01       32.22      1.76 o 
  -6  -6   8       36.99       35.19      2.53 o 
  -5  -6   8       33.33       33.22      2.45 o 
  -4  -6   8       39.79       34.96      2.53 o 
  -3  -6   8       13.22       12.42      1.74 o 
  -2  -6   8       42.59       46.26      2.93 o 
  -1  -6   8      194.72      182.92      5.85 o 
   0  -6   8      236.72      245.24      6.96 o 
   1  -6   8       70.35       69.61      2.39 o 
   2  -6   8        0.31        0.23      0.74 o 
   3  -6   8        0.70       -0.85      0.75 o 
   4  -6   8       14.93       17.73      3.04 o 
   5  -6   8       10.23       10.59      1.58 o 
 -10  -5   8       13.07       12.07      1.74 o 
  -9  -5   8        6.18        6.81      1.06 o 
  -8  -5   8        2.52        2.61      1.19 o 
  -7  -5   8       53.24       50.85      3.01 o 
  -6  -5   8       53.68       44.84      2.69 o 
  -5  -5   8       17.98       14.16      1.74 o 
  -4  -5   8       23.75       24.83      2.14 o 
  -3  -5   8       13.67       14.71      1.74 o 
  -2  -5   8       57.48       58.36      3.01 o 
  -1  -5   8       72.53       71.57      3.48 o 
   0  -5   8        1.77        0.76      0.64 o 
   1  -5   8       29.23       34.33      1.67 o 
   2  -5   8       13.45       12.02      1.34 o 
   3  -5   8       13.40       12.32      1.28 o 
   4  -5   8       13.53       12.59      1.34 o 
   5  -5   8        4.19        5.11      1.42 o 
   6  -5   8        7.68        7.28      1.90 o 
 -11  -4   8        5.03        7.75      1.82 o 
 -10  -4   8        8.06        6.41      1.58 o 
  -9  -4   8       41.03       49.19      3.01 o 
  -8  -4   8       10.79        8.46      1.50 o 
  -7  -4   8       11.88       11.23      1.58 o 
  -6  -4   8       62.72       67.14      3.16 o 
  -5  -4   8       80.43       88.73      3.64 o 
  -4  -4   8      106.08      106.84      3.95 o 
  -3  -4   8        4.28        4.98      1.19 o 
  -2  -4   8       62.93       53.07      2.77 o 
  -1  -4   8       64.79       69.10      2.37 o 
   0  -4   8       42.96       46.71      1.77 o 
   1  -4   8      246.64      235.18      4.47 o 
   2  -4   8      215.62      221.48      4.42 o 
   3  -4   8        7.86        7.44      1.09 o 
   4  -4   8       10.89       12.66      1.31 o 
   5  -4   8       18.46       22.30      2.53 o 
   6  -4   8       15.30       15.34      2.45 o 
 -11  -3   8        2.66        5.77      1.58 o 
 -10  -3   8       23.50       22.38      2.29 o 
  -9  -3   8       11.47       12.10      1.74 o 
  -8  -3   8       68.26       65.40      3.32 o 
  -7  -3   8       48.82       40.41      2.53 o 
  -6  -3   8       33.28       31.16      2.21 o 
  -5  -3   8        8.99        8.07      1.34 o 
  -4  -3   8      151.09      144.96      4.51 o 
  -3  -3   8      125.48      129.62      4.27 o 
  -2  -3   8      139.24      128.18      2.58 o 
  -1  -3   8       61.37       64.02      2.25 o 
   0  -3   8       42.73       39.21      1.61 o 
   1  -3   8       59.12       58.52      1.98 o 
   2  -3   8      162.41      159.95      4.78 o 
   3  -3   8       48.46       52.29      2.04 o 
   4  -3   8       23.73       25.07      2.37 o 
   5  -3   8        7.13        8.62      1.82 o 
   6  -3   8       10.38        5.54      1.74 o 
 -11  -2   8        6.64        8.62      1.74 o 
 -10  -2   8        2.59        2.21      1.19 o 
  -9  -2   8       23.95       29.50      2.45 o 
  -8  -2   8       74.50       75.61      3.48 o 
  -7  -2   8       85.66       83.51      3.56 o 
  -6  -2   8       19.33       20.32      1.90 o 
  -5  -2   8       82.34       82.72      3.32 o 
  -4  -2   8       61.06       62.16      2.85 o 
  -3  -2   8       32.38       28.57      1.17 o 
  -2  -2   8       82.49       93.08      5.26 o 
  -1  -2   8      166.76      155.70      3.52 o 
   0  -2   8      418.34      413.77      7.12 o 
   1  -2   8       51.91       53.73      1.87 o 
   2  -2   8       28.53       29.76      1.51 o 
   3  -2   8        8.63        8.15      1.03 o 
   4  -2   8       12.96        9.17      1.66 o 
   5  -2   8       51.71       52.12      3.32 o 
   6  -2   8        5.91        7.12      1.82 o 
   7  -2   8       17.86       17.79      2.53 o 
 -11  -1   8        9.09       11.47      1.82 o 
 -10  -1   8       22.96       26.18      2.37 o 
  -9  -1   8       64.59       65.80      3.32 o 
  -8  -1   8       95.21       94.74      3.88 o 
  -7  -1   8       28.05       31.55      2.29 o 
  -6  -1   8        4.76        5.38      1.27 o 
  -5  -1   8       85.06       74.58      3.08 o 
  -4  -1   8      340.72      321.53      6.80 o 
  -3  -1   8      108.18      114.00      2.42 o 
  -2  -1   8       93.72       97.18      2.57 o 
  -1  -1   8       87.01       91.06      2.23 o 
   0  -1   8       38.06       39.93      1.54 o 
   1  -1   8       50.57       53.16      1.79 o 
   2  -1   8       23.52       21.60      1.28 o 
   3  -1   8        5.95        7.67      1.50 o 
   4  -1   8       31.52       32.66      2.61 o 
   5  -1   8       13.39       13.76      1.98 o 
   6  -1   8        9.96        8.30      1.90 o 
   7  -1   8        3.08        2.77      1.58 o 
 -11   0   8        0.01        0.40      1.11 o 
 -10   0   8       16.88       19.45      2.14 o 
  -9   0   8       22.87       19.77      2.14 o 
  -8   0   8        6.99        7.51      1.50 o 
  -7   0   8      367.35      381.11      8.78 o 
  -6   0   8      232.60      229.18      5.50 o 
  -5   0   8      367.85      354.12      5.42 o 
  -4   0   8       41.55       41.31      1.54 o 
  -3   0   8      161.50      157.35      3.04 o 
  -2   0   8      470.09      501.05      6.99 o 
  -1   0   8      343.95      336.77      5.17 o 
   0   0   8       58.85       56.96      1.81 o 
   1   0   8       16.22       16.63      1.08 o 
   2   0   8        0.01       -0.79      0.79 o 
   3   0   8        0.16        0.71      0.95 o 
   4   0   8        9.17        6.25      1.50 o 
   5   0   8        4.09        3.56      1.34 o 
   6   0   8        6.41        2.61      1.42 o 
   7   0   8        3.01        2.53      1.58 o 
 -11   1   8        9.17       11.39      1.90 o 
 -10   1   8       23.32       27.13      2.37 o 
  -9   1   8       64.24       65.80      3.48 o 
  -8   1   8       93.86       91.98      3.88 o 
  -7   1   8       28.78       34.52      1.59 o 
  -6   1   8        4.54        2.89      0.74 o 
  -5   1   8       88.65       78.51      2.18 o 
  -4   1   8      340.38      310.56      5.00 o 
  -3   1   8      105.66      109.88      2.51 o 
  -2   1   8       90.06       93.95      2.29 o 
  -1   1   8       85.64       90.49      2.89 o 
   0   1   8       37.82       37.10      4.51 o 
   1   1   8       48.39       51.45      1.73 o 
   2   1   8       21.60       26.02      2.14 o 
   3   1   8        5.19        9.49      1.58 o 
   4   1   8       31.31       31.95      2.53 o 
   5   1   8       13.58        9.33      1.82 o 
   6   1   8        9.91       11.23      1.98 o 
   7   1   8        3.08        3.08      1.58 o 
 -11   2   8        6.73        4.35      1.50 o 
 -10   2   8        2.49        1.27      1.11 o 
  -8   2   8       74.80       67.62      3.24 o 
  -7   2   8       87.30       86.43      2.54 o 
  -6   2   8       20.48       23.38      1.37 o 
  -5   2   8       79.90       78.61      2.32 o 
  -4   2   8       59.48       62.25      2.00 o 
  -3   2   8       32.95       28.75      1.37 o 
  -2   2   8       86.58       96.90      2.39 o 
  -1   2   8      165.55      161.58      4.98 o 
   0   2   8      410.92      411.34      6.10 o 
   1   2   8       50.68       56.07      2.93 o 
   2   2   8       28.49       28.00      2.37 o 
   3   2   8        8.62        7.75      1.58 o 
   4   2   8       12.46        7.99      1.66 o 
   5   2   8       50.34       51.64      3.32 o 
   6   2   8        5.65        8.38      1.90 o 
   7   2   8       18.11       17.00      2.45 o 
 -11   3   8        2.75        0.95      1.27 o 
 -10   3   8       24.01       24.12      2.37 o 
  -9   3   8       11.56       11.35      1.26 o 
  -8   3   8       67.90       73.33      2.52 o 
  -7   3   8       48.41       44.22      3.01 o 
  -6   3   8       33.79       34.99      1.64 o 
  -5   3   8        7.84        4.29      0.83 o 
  -4   3   8      145.53      144.92      3.21 o 
  -3   3   8      121.55      128.49      2.92 o 
  -2   3   8      137.09      119.93      2.79 o 
  -1   3   8       59.77       67.60      3.84 o 
   0   3   8       42.24       43.25      1.59 o 
   1   3   8       56.63       56.70      3.16 o 
   2   3   8      159.89      156.35      5.38 o 
   3   3   8       48.19       49.74      3.16 o 
   4   3   8       23.34       23.17      2.37 o 
   5   3   8        7.12        6.88      1.74 o 
   6   3   8       10.35       15.42      2.29 o 
 -11   4   8        5.19       10.04      1.90 o 
 -10   4   8        8.00        9.35      1.38 o 
  -9   4   8       41.15       46.92      2.15 o 
  -8   4   8       11.48       10.43      1.22 o 
  -7   4   8       12.16       11.12      1.18 o 
  -6   4   8       65.17       62.65      2.27 o 
  -5   4   8       79.01       86.27      2.56 o 
  -4   4   8      105.14      102.30      2.71 o 
  -3   4   8        4.52        6.22      0.93 o 
  -2   4   8       62.60       59.26      2.17 o 
  -1   4   8       65.68       69.80      2.05 o 
   0   4   8       45.46       50.85      3.16 o 
   1   4   8      246.90      248.33      7.04 o 
   2   4   8      215.44      213.85      6.72 o 
   3   4   8        7.83        7.59      1.66 o 
   4   4   8       10.77       10.76      1.90 o 
   5   4   8       18.84       20.01      2.53 o 
   6   4   8       15.41       15.26      2.37 o 
 -10   5   8       12.73       11.84      1.48 o 
  -9   5   8        5.99        4.54      1.15 o 
  -8   5   8        2.80        1.19      1.42 o 
  -7   5   8       53.97       54.09      3.48 o 
  -6   5   8       53.91       52.20      3.32 o 
  -5   5   8       19.33       14.69      1.25 o 
  -4   5   8       23.64       27.19      1.54 o 
  -3   5   8       13.67       11.86      1.07 o 
  -2   5   8       58.80       60.04      2.05 o 
  -1   5   8       72.89       77.66      3.95 o 
   0   5   8        1.87        0.00      1.27 o 
   1   5   8       30.35       34.48      2.77 o 
   2   5   8       12.93       12.10      1.98 o 
   3   5   8       12.46       12.50      1.98 o 
   4   5   8       13.78       12.02      2.06 o 
   5   5   8        4.20        5.46      1.74 o 
   6   5   8        7.68        5.46      1.74 o 
 -10   6   8        1.67        2.61      1.74 o 
  -9   6   8       11.07       10.91      2.21 o 
  -8   6   8       14.67       13.21      2.21 o 
  -7   6   8       33.05       34.88      3.01 o 
  -6   6   8       36.40       34.40      2.93 o 
  -5   6   8       33.49       36.93      3.01 o 
  -4   6   8       40.69       38.99      3.24 o 
  -3   6   8       12.99       11.76      1.66 o 
  -2   6   8       44.42       43.28      2.65 o 
  -1   6   8      195.23      175.65      6.17 o 
   0   6   8      236.62      242.95      7.43 o 
   1   6   8       71.50       65.01      3.80 o 
   2   6   8        0.38       -0.24      1.19 o 
   3   6   8        0.73        1.50      1.42 o 
   4   6   8       15.28       18.19      2.37 o 
   5   6   8       10.43       12.57      2.21 o 
  -9   7   8       12.46       14.87      2.61 o 
  -8   7   8       40.12       41.60      3.40 o 
  -7   7   8       16.03       18.11      2.53 o 
  -6   7   8        7.22        6.96      1.98 o 
  -5   7   8        1.43        2.69      1.74 o 
  -4   7   8        0.47        0.47      1.50 o 
  -3   7   8       64.75       72.44      4.11 o 
  -2   7   8       71.57       68.65      4.11 o 
  -1   7   8       10.24       11.86      2.14 o 
   0   7   8       30.01       25.07      2.69 o 
   1   7   8       26.36       29.26      2.93 o 
   2   7   8       59.92       57.42      3.72 o 
   3   7   8       22.61       23.49      2.69 o 
   4   7   8        3.69        5.30      1.74 o 
  -8   8   8        5.03        7.83      2.29 o 
  -7   8   8       31.68       33.22      3.32 o 
  -6   8   8       47.59       45.79      3.64 o 
  -5   8   8       13.71       11.86      2.37 o 
  -4   8   8        3.86        2.61      1.82 o 
  -3   8   8       13.45        7.91      2.14 o 
  -2   8   8       54.32       53.62      3.72 o 
  -1   8   8       17.40       17.72      2.53 o 
   0   8   8        9.18        5.14      1.82 o 
   1   8   8       14.31       18.66      2.53 o 
   2   8   8        1.33        0.87      1.50 o 
   3   8   8        3.53        3.08      1.66 o 
  -7   9   8        9.12       10.20      2.61 o 
  -6   9   8        2.73        2.21      1.90 o 
  -5   9   8       10.20       13.37      2.53 o 
  -4   9   8       35.53       42.71      3.88 o 
  -3   9   8       29.60       20.80      2.93 o 
  -2   9   8       14.32       11.39      2.37 o 
  -1   9   8        6.23        8.07      2.21 o 
   0   9   8        7.06        6.25      1.98 o 
   1   9   8        5.93        5.85      2.06 o 
   2   9   8        0.18        2.85      1.66 o 
  -5  10   8        1.82        2.37      1.98 o 
  -4  10   8        1.38       -0.95      1.74 o 
  -3  10   8        8.31        6.64      2.21 o 
  -2  10   8        8.43        5.30      2.06 o 
  -1  10   8        3.50        5.69      1.98 o 
   0  10   8        4.11        3.08      1.90 o 
  -6  -9   9        1.57        2.31      1.00 o 
  -5  -9   9        8.12        9.57      2.06 o 
  -4  -9   9        9.57        9.09      1.90 o 
  -3  -9   9       11.53       17.95      2.37 o 
  -2  -9   9        3.38        4.27      1.74 o 
  -1  -9   9        2.66        4.82      1.82 o 
   0  -9   9        3.59        2.53      1.58 o 
   1  -9   9        2.27        0.87      1.66 o 
  -7  -8   9        0.26        1.03      0.89 o 
  -6  -8   9       11.44       11.23      1.33 o 
  -5  -8   9        8.87       11.87      1.31 o 
  -4  -8   9        2.38        2.29      1.50 o 
  -3  -8   9        6.57       10.99      1.90 o 
  -2  -8   9        9.26        9.89      1.98 o 
  -1  -8   9        5.63        5.30      1.66 o 
   0  -8   9       10.92       11.55      2.21 o 
   1  -8   9        3.07        2.69      1.58 o 
   2  -8   9        0.37        2.45      1.58 o 
  -8  -7   9        9.59       10.61      1.34 o 
  -7  -7   9        8.99        8.19      1.16 o 
  -6  -7   9        6.02        5.29      1.78 o 
  -5  -7   9       37.05       38.07      3.01 o 
  -4  -7   9       15.05       15.50      2.06 o 
  -3  -7   9       15.34       14.79      2.06 o 
  -2  -7   9       38.24       40.73      3.01 o 
  -1  -7   9       13.44       16.05      2.21 o 
   0  -7   9       21.52       21.04      2.45 o 
   1  -7   9        3.35        2.69      1.50 o 
   2  -7   9        7.42       10.04      1.98 o 
   3  -7   9        3.58        4.11      1.58 o 
  -9  -6   9        0.34        0.18      0.81 o 
  -8  -6   9        7.02        6.33      1.58 o 
  -7  -6   9        8.23        7.67      1.58 o 
  -6  -6   9       17.73       19.22      2.14 o 
  -5  -6   9        1.73        0.24      1.03 o 
  -4  -6   9       76.37       72.76      3.64 o 
  -3  -6   9       37.80       38.75      2.77 o 
  -2  -6   9        2.43        3.80      1.34 o 
  -1  -6   9       47.78       56.55      3.40 o 
   0  -6   9       16.27       18.66      2.21 o 
   1  -6   9        3.84        4.03      1.42 o 
   2  -6   9        3.05        2.25      1.46 o 
   3  -6   9        5.15        4.29      1.09 o 
   4  -6   9       12.42       14.72      4.11 o 
 -10  -5   9        9.75       10.93      2.33 o 
  -9  -5   9        1.41        0.55      1.27 o 
  -8  -5   9        1.54       -0.47      1.11 o 
  -7  -5   9        0.25        0.87      1.19 o 
  -6  -5   9        2.62        3.48      1.34 o 
  -5  -5   9       30.55       26.41      2.29 o 
  -4  -5   9       26.94       26.34      2.29 o 
  -3  -5   9       91.75       91.19      3.95 o 
  -2  -5   9       62.41       53.94      3.01 o 
  -1  -5   9       64.21       63.98      3.32 o 
   0  -5   9        1.03        0.24      1.11 o 
   1  -5   9        3.83        5.43      1.54 o 
   2  -5   9        6.89        6.48      1.10 o 
   3  -5   9       13.24       11.69      1.34 o 
   4  -5   9       17.81       19.06      1.62 o 
   5  -5   9        1.84       -1.03      1.27 o 
 -10  -4   9        2.14        1.98      1.34 o 
  -9  -4   9        0.95        1.03      1.11 o 
  -8  -4   9       12.53       11.70      1.74 o 
  -7  -4   9        5.71        8.07      1.58 o 
  -6  -4   9       21.83       21.59      2.06 o 
  -5  -4   9        0.57        0.71      0.95 o 
  -4  -4   9       92.41       95.46      3.88 o 
  -3  -4   9       24.03       23.41      2.06 o 
  -2  -4   9       56.54       54.81      2.93 o 
  -1  -4   9       63.67       70.70      3.32 o 
   0  -4   9       34.57       31.18      1.58 o 
   1  -4   9       31.71       27.91      1.55 o 
   2  -4   9       24.76       29.74      3.01 o 
   3  -4   9       47.62       49.89      2.23 o 
   4  -4   9       16.23       16.92      2.21 o 
   5  -4   9        5.70        5.77      1.82 o 
 -11  -3   9        1.82        0.32      1.27 o 
 -10  -3   9       21.52       22.22      2.37 o 
  -9  -3   9       54.89       58.60      3.40 o 
  -8  -3   9       20.90       23.25      2.21 o 
  -7  -3   9       28.74       27.21      2.29 o 
  -6  -3   9       76.09       70.39      3.32 o 
  -5  -3   9       58.12       56.23      3.01 o 
  -4  -3   9       48.86       55.76      2.93 o 
  -3  -3   9       34.04       32.50      2.21 o 
  -2  -3   9        1.61        2.29      1.19 o 
  -1  -3   9       69.44       62.72      1.99 o 
   0  -3   9      132.45      138.70      5.58 o 
   1  -3   9        9.71        8.21      1.00 o 
   2  -3   9       21.41       23.52      1.48 o 
   3  -3   9       17.90       17.94      2.14 o 
   4  -3   9        1.52        1.58      1.34 o 
   5  -3   9        0.56       -0.71      1.27 o 
 -11  -2   9       14.05       12.65      1.98 o 
 -10  -2   9       18.44       18.51      2.21 o 
  -9  -2   9        7.60        8.62      1.58 o 
  -8  -2   9       84.81       88.26      3.95 o 
  -7  -2   9       22.60       23.57      2.14 o 
  -6  -2   9       37.46       37.01      2.45 o 
  -5  -2   9      129.54      125.67      4.35 o 
  -4  -2   9       46.08       50.06      2.69 o 
  -3  -2   9      242.61      239.55      6.25 o 
  -2  -2   9      274.94      275.18      4.57 o 
  -1  -2   9       24.90       21.08      1.25 o 
   0  -2   9      103.37      104.64      2.63 o 
   1  -2   9       38.27       42.43      1.79 o 
   2  -2   9       16.73       19.31      1.34 o 
   3  -2   9        2.73        3.56      1.27 o 
   4  -2   9        8.14        5.85      1.58 o 
   5  -2   9       38.03       45.63      3.32 o 
   6  -2   9        8.90        9.49      2.06 o 
 -11  -1   9        8.15        6.41      1.58 o 
 -10  -1   9        2.68        2.21      1.19 o 
  -9  -1   9       27.33       26.57      2.37 o 
  -8  -1   9       45.01       45.24      2.77 o 
  -7  -1   9       30.91       32.82      2.37 o 
  -6  -1   9       52.03       49.11      2.77 o 
  -5  -1   9       86.11       86.20      3.48 o 
  -4  -1   9      191.16      189.00      4.86 o 
  -3  -1   9      216.76      222.61      8.50 o 
  -2  -1   9      118.29      123.38      3.56 o 
  -1  -1   9        4.48        5.83      2.25 o 
   0  -1   9       35.72       39.76      1.68 o 
   1  -1   9       90.80       94.64      2.54 o 
   2  -1   9        1.68        0.71      0.95 o 
   3  -1   9       32.87       37.17      2.69 o 
   4  -1   9       31.71       40.57      2.93 o 
   5  -1   9        3.78        2.29      1.42 o 
   6  -1   9        1.81        2.45      1.50 o 
 -11   0   9        4.32        3.88      1.50 o 
 -10   0   9        0.31        0.55      1.03 o 
  -9   0   9        9.75        8.62      1.66 o 
  -8   0   9        2.11        2.37      1.19 o 
  -7   0   9      168.18      170.90      5.38 o 
  -6   0   9      106.39      102.34      3.88 o 
  -5   0   9       51.82       50.45      2.69 o 
  -4   0   9      128.70      129.94      2.88 o 
  -3   0   9       30.75       32.15      1.45 o 
  -2   0   9        3.83        4.89      0.75 o 
  -1   0   9       69.61       57.38      1.90 o 
   0   0   9       46.98       42.25      1.67 o 
   1   0   9       22.54       23.74      1.46 o 
   2   0   9        0.69        1.82      1.11 o 
   3   0   9       35.47       37.80      2.85 o 
   4   0   9       21.63       23.73      2.53 o 
   5   0   9        2.22        2.21      1.42 o 
   6   0   9        0.45        2.77      1.58 o 
 -11   1   9        7.94        8.86      1.82 o 
 -10   1   9        2.90        2.45      1.27 o 
  -9   1   9       28.33       26.57      2.37 o 
  -8   1   9       44.54       45.08      2.85 o 
  -7   1   9       31.17       36.46      2.45 o 
  -6   1   9       49.80       47.46      4.86 o 
  -5   1   9       87.52       86.01      2.40 o 
  -4   1   9      197.94      183.99      3.63 o 
  -3   1   9      217.67      222.37      7.32 o 
  -2   1   9      116.60      116.03      2.97 o 
  -1   1   9        4.45        4.47      0.82 o 
   0   1   9       36.61       39.24      1.62 o 
   1   1   9       92.72       88.73      3.80 o 
   2   1   9        2.15        2.06      1.11 o 
   3   1   9       31.45       30.61      2.53 o 
   4   1   9       31.13       38.28      3.01 o 
   5   1   9        3.79        3.01      1.42 o 
   6   1   9        1.73        2.06      1.50 o 
 -11   2   9       14.20       19.77      2.45 o 
 -10   2   9       18.38       15.58      2.14 o 
  -9   2   9        8.04        6.48      1.42 o 
  -8   2   9       87.22       92.77      4.03 o 
  -7   2   9       24.76       24.28      1.51 o 
  -6   2   9       35.51       38.45      1.79 o 
  -5   2   9      128.70      126.47      3.05 o 
  -4   2   9       46.56       52.45      2.81 o 
  -3   2   9      245.61      243.84      8.58 o 
  -2   2   9      276.76      273.98      4.74 o 
  -1   2   9       21.99       20.50      1.27 o 
   0   2   9       99.16      101.24      2.58 o 
   1   2   9       36.98       35.03      2.61 o 
   2   2   9       16.70       18.19      2.06 o 
   3   2   9        2.72        1.03      1.19 o 
   4   2   9        7.64        5.38      1.58 o 
   5   2   9       37.70       40.73      3.16 o 
   6   2   9        8.80        8.78      1.98 o 
 -11   3   9        1.95        2.29      1.34 o 
 -10   3   9       22.06        9.65      1.90 o 
  -8   3   9       21.49       28.08      2.45 o 
  -7   3   9       28.50       31.27      1.72 o 
  -6   3   9       77.94       73.86      4.27 o 
  -5   3   9       60.56       59.97      2.61 o 
  -4   3   9       51.66       57.89      2.73 o 
  -3   3   9       36.74       37.70      1.67 o 
  -2   3   9        1.35        1.20      0.66 o 
  -1   3   9       69.95       61.57      2.01 o 
   0   3   9      134.90      136.11      4.90 o 
   1   3   9        8.82        4.59      1.42 o 
   2   3   9       20.33       20.48      2.21 o 
   3   3   9       17.37       20.01      2.29 o 
   4   3   9        1.50        2.06      1.42 o 
   5   3   9        0.55       -0.08      1.27 o 
 -10   4   9        2.17        1.98      1.34 o 
  -9   4   9        0.98        0.23      0.83 o 
  -8   4   9       11.56        9.66      1.25 o 
  -7   4   9        4.85        5.65      0.99 o 
  -6   4   9       23.54       22.68      1.50 o 
  -5   4   9        0.48        0.79      0.83 o 
  -4   4   9       93.02       90.92      2.66 o 
  -3   4   9       25.55       26.44      1.52 o 
  -2   4   9       54.33       52.84      1.96 o 
  -1   4   9       62.53       71.02      3.64 o 
   0   4   9       33.69       29.82      2.61 o 
   1   4   9       30.83       30.69      2.61 o 
   2   4   9       24.67       30.84      2.61 o 
   3   4   9       47.61       56.94      3.56 o 
   4   4   9       16.05       14.95      2.29 o 
   5   4   9        5.41        5.14      1.82 o 
 -10   5   9        9.95       11.50      1.51 o 
  -9   5   9        1.48       -0.12      0.85 o 
  -8   5   9        1.42       -0.27      0.74 o 
  -7   5   9        0.28       -0.29      1.27 o 
  -6   5   9        2.76        2.64      0.87 o 
  -5   5   9       31.50       31.55      4.03 o 
  -4   5   9       26.50       26.02      3.04 o 
  -3   5   9       90.06       91.76      2.68 o 
  -2   5   9       63.33       55.85      3.01 o 
  -1   5   9       64.18       69.52      3.80 o 
   0   5   9        1.27        0.71      1.27 o 
   1   5   9        3.71        4.67      1.58 o 
   2   5   9        7.55        8.78      1.82 o 
   3   5   9       13.70       13.05      2.14 o 
   4   5   9       17.89       16.13      2.37 o 
   5   5   9        1.85        4.59      1.74 o 
  -9   6   9        0.37       -0.02      0.89 o 
  -8   6   9        6.50        5.38      1.19 o 
  -7   6   9        7.45        5.67      1.14 o 
  -6   6   9       16.67       17.17      1.50 o 
  -5   6   9        1.85        1.90      0.81 o 
  -4   6   9       75.83       71.46      4.07 o 
  -3   6   9       36.36       36.29      1.74 o 
  -2   6   9        2.86        4.35      1.66 o 
  -1   6   9       50.49       49.82      3.40 o 
   0   6   9       17.43       17.40      2.37 o 
   1   6   9        4.10        4.27      1.58 o 
   2   6   9        3.08        3.40      1.50 o 
   3   6   9        5.37        5.38      1.74 o 
   4   6   9       12.68       14.47      2.37 o 
  -8   7   9        9.48        8.78      2.29 o 
  -7   7   9        9.11        7.43      2.06 o 
  -6   7   9        5.62        4.67      1.98 o 
  -5   7   9       36.05       41.16      2.05 o 
  -4   7   9       14.65       14.85      1.40 o 
  -3   7   9       15.10       14.91      1.34 o 
  -2   7   9       38.24       39.23      3.24 o 
  -1   7   9       13.48       12.97      2.21 o 
   0   7   9       20.77       24.67      2.85 o 
   1   7   9        2.97        4.82      1.74 o 
   2   7   9        7.52        5.54      1.82 o 
   3   7   9        3.79        2.93      1.58 o 
  -7   8   9        0.32       -0.32      1.66 o 
  -6   8   9       11.52       12.50      2.45 o 
  -5   8   9        9.03       10.28      2.29 o 
  -4   8   9        2.34        5.62      1.98 o 
  -3   8   9        6.79        6.96      2.06 o 
  -2   8   9        8.64        9.02      2.14 o 
  -1   8   9        5.44        7.20      2.06 o 
   0   8   9       11.55       11.94      2.37 o 
   1   8   9        3.24        2.45      1.66 o 
   2   8   9        0.37        0.95      1.50 o 
  -6   9   9        1.69       -1.03      1.74 o 
  -5   9   9        7.65        4.51      2.29 o 
  -4   9   9        9.49       11.31      2.45 o 
  -3   9   9       12.01       14.39      2.61 o 
  -2   9   9        3.60        3.95      1.98 o 
  -1   9   9        2.73        2.45      1.74 o 
   0   9   9        3.67        3.40      1.82 o 
   1   9   9        2.13        3.32      1.98 o 
  -4  -9  10        4.90        4.35      1.82 o 
  -3  -9  10        5.98        4.82      1.82 o 
  -2  -9  10        0.04        0.08      1.34 o 
  -7  -8  10        6.28        4.01      1.11 o 
  -6  -8  10       10.55       10.51      1.31 o 
  -5  -8  10        1.97        1.98      1.42 o 
  -4  -8  10       10.38        8.94      1.98 o 
  -3  -8  10        8.61       13.52      2.14 o 
  -2  -8  10        0.98       -0.24      1.34 o 
  -1  -8  10        2.84        3.48      1.66 o 
   0  -8  10        3.27        7.20      1.98 o 
   1  -8  10        1.25        3.48      1.82 o 
  -8  -7  10        6.69        5.45      1.15 o 
  -7  -7  10        1.17        3.13      1.46 o 
  -6  -7  10       16.99       16.37      2.29 o 
  -5  -7  10       29.47       30.37      2.69 o 
  -4  -7  10       14.86       16.85      2.29 o 
  -3  -7  10       11.76        9.25      1.98 o 
  -2  -7  10       13.40       12.89      2.06 o 
  -1  -7  10        4.86        5.85      1.74 o 
   0  -7  10       21.19       29.82      2.93 o 
   1  -7  10       15.35       19.06      2.45 o 
   2  -7  10        3.76        4.11      1.82 o 
  -9  -6  10       15.24       17.40      2.29 o 
  -8  -6  10        3.32        2.77      1.50 o 
  -7  -6  10       13.91       10.60      1.90 o 
  -6  -6  10        6.31        7.91      1.82 o 
  -5  -6  10       37.34       35.51      2.77 o 
  -4  -6  10        9.43        7.20      1.66 o 
  -3  -6  10       46.54       40.57      3.01 o 
  -2  -6  10       25.34       24.28      2.45 o 
  -1  -6  10        8.74       10.76      1.90 o 
   0  -6  10        7.25        7.75      1.90 o 
   1  -6  10        1.59        1.03      1.34 o 
   2  -6  10       14.10       17.64      2.37 o 
   3  -6  10        4.95        6.80      1.66 o 
  -9  -5  10        3.25        1.50      1.42 o 
  -8  -5  10       24.99       23.88      2.45 o 
  -7  -5  10       75.52       78.85      3.88 o 
  -6  -5  10       21.22       21.91      2.21 o 
  -5  -5  10        3.42        2.77      1.27 o 
  -4  -5  10       14.59       12.65      1.82 o 
  -3  -5  10       23.98       24.91      2.29 o 
  -2  -5  10       27.30       29.66      2.53 o 
  -1  -5  10       55.07       52.12      3.24 o 
   0  -5  10       18.74       14.63      2.14 o 
   1  -5  10       34.47       31.16      2.69 o 
   2  -5  10       36.54       34.67      1.95 o 
   3  -5  10       14.23       13.01      1.45 o 
   4  -5  10        0.10        1.58      1.50 o 
 -10  -4  10       14.94       14.95      2.06 o 
  -9  -4  10       10.70       11.31      1.82 o 
  -8  -4  10       51.42       56.70      3.32 o 
  -7  -4  10       63.58       73.31      3.64 o 
  -6  -4  10       10.98       15.82      1.90 o 
  -5  -4  10       51.20       49.43      2.93 o 
  -4  -4  10       18.57       17.79      1.98 o 
  -3  -4  10       42.06       40.25      2.69 o 
  -2  -4  10        1.33        0.32      1.11 o 
  -1  -4  10       51.66       54.65      3.16 o 
   0  -4  10        2.78        3.48      1.34 o 
   1  -4  10       22.85       23.52      1.61 o 
   2  -4  10        5.65        4.82      1.06 o 
   3  -4  10       15.77       18.98      3.16 o 
   4  -4  10       26.07       26.65      2.77 o 
 -10  -3  10        1.27        3.64      1.42 o 
  -9  -3  10       20.84       21.12      2.29 o 
  -8  -3  10        8.03        6.96      1.50 o 
  -7  -3  10        1.62        3.40      1.27 o 
  -6  -3  10       34.73       32.03      2.45 o 
  -5  -3  10       32.86       30.84      2.37 o 
  -4  -3  10       61.26       62.95      3.16 o 
  -3  -3  10       92.86       82.56      3.72 o 
  -2  -3  10       19.03       21.99      2.14 o 
  -1  -3  10      326.66      321.53      5.42 o 
   0  -3  10      289.73      284.68      5.17 o 
   1  -3  10       59.26       61.26      2.29 o 
   2  -3  10       53.09       54.20      2.21 o 
   3  -3  10       25.54       27.21      2.53 o 
   4  -3  10        3.40        2.21      1.50 o 
 -11  -2  10        4.10        3.64      1.58 o 
 -10  -2  10        5.66        6.80      1.66 o 
  -9  -2  10        7.68        7.75      1.74 o 
  -8  -2  10        0.02        1.50      1.19 o 
  -7  -2  10        6.60        9.41      1.58 o 
  -6  -2  10       50.83       43.97      2.77 o 
  -5  -2  10       11.18       12.81      1.66 o 
  -4  -2  10       31.88       28.87      2.21 o 
  -3  -2  10       89.96       80.43      3.56 o 
  -2  -2  10      114.22      115.07      2.80 o 
  -1  -2  10      139.89      140.06      3.36 o 
   0  -2  10       10.44       11.80      1.19 o 
   1  -2  10      136.69      143.26      3.44 o 
   2  -2  10       35.99       34.01      2.69 o 
   3  -2  10        0.12        1.03      1.27 o 
   4  -2  10        1.30        2.14      1.34 o 
   5  -2  10        4.79        6.33      1.82 o 
 -11  -1  10        3.42        1.34      1.34 o 
 -10  -1  10        3.68        4.98      1.50 o 
  -9  -1  10       24.39       31.08      2.61 o 
  -8  -1  10       46.33       45.87      3.01 o 
  -7  -1  10       13.88       10.99      1.66 o 
  -6  -1  10      159.61      162.76      5.38 o 
  -5  -1  10      245.03      242.63      6.72 o 
  -4  -1  10       63.97       60.34      3.01 o 
  -3  -1  10      206.89      196.91      7.00 o 
  -2  -1  10       55.25       51.16      1.87 o 
  -1  -1  10       97.24      100.77      2.66 o 
   0  -1  10       46.57       51.11      1.93 o 
   1  -1  10       67.04       68.38      2.29 o 
   2  -1  10       41.94       37.09      2.77 o 
   3  -1  10        1.58        0.47      1.11 o 
   4  -1  10        8.36        9.25      1.82 o 
   5  -1  10       19.57       17.48      2.37 o 
 -11   0  10        0.16       -0.47      1.11 o 
 -10   0  10        1.34       -0.47      1.11 o 
  -9   0  10        0.35        0.16      1.03 o 
  -8   0  10        1.41        1.90      1.19 o 
  -7   0  10       28.37       31.56      2.45 o 
  -6   0  10        0.92        3.72      1.19 o 
  -5   0  10        1.93        1.03      1.03 o 
  -4   0  10        6.83        5.82      1.27 o 
  -3   0  10       62.15       72.69      2.18 o 
  -2   0  10       15.97       12.86      1.11 o 
  -1   0  10       19.27       21.82      1.37 o 
   0   0  10       13.19        8.41      1.00 o 
   1   0  10        8.37        7.75      1.50 o 
   2   0  10       30.84       33.29      2.69 o 
   3   0  10      152.23      158.72      5.77 o 
   4   0  10       40.31       38.67      3.08 o 
   5   0  10        4.31        5.54      1.74 o 
 -11   1  10        3.16        2.69      1.42 o 
 -10   1  10        3.61        6.09      1.58 o 
  -9   1  10       24.98       28.08      2.53 o 
  -8   1  10       46.29       46.50      2.93 o 
  -7   1  10       13.84       13.68      1.74 o 
  -6   1  10      162.93      169.48      5.30 o 
  -5   1  10      252.49      254.61      4.61 o 
  -4   1  10       63.87       62.04      2.10 o 
  -3   1  10      202.52      200.40      3.94 o 
  -2   1  10       55.09       53.88      2.57 o 
  -1   1  10       95.00      103.00      2.70 o 
   0   1  10       45.71       47.69      1.89 o 
   1   1  10       69.64       73.07      3.56 o 
   2   1  10       42.92       37.88      2.77 o 
   3   1  10        1.71        2.29      1.42 o 
   4   1  10        8.32        7.83      1.82 o 
   5   1  10       19.81       16.45      2.37 o 
 -11   2  10        4.11        4.98      1.74 o 
 -10   2  10        5.49        7.04      1.66 o 
  -9   2  10        7.73        9.33      1.74 o 
  -8   2  10        0.02       -0.24      0.87 o 
  -7   2  10        6.92        6.96      1.50 o 
  -6   2  10       51.90       54.30      2.13 o 
  -5   2  10       11.22       12.85      1.78 o 
  -4   2  10       30.67       28.45      1.86 o 
  -3   2  10       88.64       76.63      2.34 o 
  -2   2  10      118.63      119.08      2.96 o 
  -1   2  10      144.89      140.09      6.76 o 
   0   2  10       10.19       11.63      1.74 o 
   1   2  10      136.37      137.61      5.22 o 
   2   2  10       36.25       36.70      2.77 o 
   3   2  10        0.13        0.24      1.11 o 
   4   2  10        1.39        0.16      1.19 o 
   5   2  10        4.72        4.35      1.74 o 
 -10   3  10        1.41        5.14      1.66 o 
  -9   3  10       21.14       16.53      2.14 o 
  -8   3  10        7.95        8.70      1.58 o 
  -7   3  10        1.87        0.85      0.82 o 
  -6   3  10       34.73       34.95      1.81 o 
  -5   3  10       33.39       29.93      1.86 o 
  -4   3  10       63.89       59.18      2.14 o 
  -3   3  10       95.47       93.24      7.20 o 
  -2   3  10       19.19       19.55      1.78 o 
  -1   3  10      330.68      313.89      8.30 o 
   0   3  10      292.96      290.24      8.07 o 
   1   3  10       58.57       60.66      3.56 o 
   2   3  10       51.56       49.74      3.32 o 
   3   3  10       25.15       25.62      2.69 o 
   4   3  10        3.40        3.08      1.58 o 
 -10   4  10       14.68       10.28      2.06 o 
  -9   4  10       10.09        4.27      1.66 o 
  -8   4  10       52.46       55.92      7.32 o 
  -7   4  10       64.46       69.41      2.59 o 
  -6   4  10       11.70       14.36      2.10 o 
  -5   4  10       50.96       48.79      2.05 o 
  -4   4  10       19.20       18.40      1.35 o 
  -3   4  10       44.71       45.48      1.92 o 
  -2   4  10        1.28        0.05      0.68 o 
  -1   4  10       48.95       51.48      3.32 o 
   0   4  10        3.14        4.67      1.50 o 
   1   4  10       22.95       22.62      2.45 o 
   2   4  10        5.79        3.88      1.58 o 
   3   4  10       16.04       23.09      2.61 o 
   4   4  10       25.99       25.23      2.85 o 
  -9   5  10        3.10        2.17      1.06 o 
  -8   5  10       24.78       22.55      1.74 o 
  -7   5  10       75.41       69.58      2.67 o 
  -6   5  10       20.61       18.30      1.54 o 
  -5   5  10        2.72        3.14      1.54 o 
  -4   5  10       13.69       14.44      1.29 o 
  -3   5  10       22.96       23.31      4.07 o 
  -2   5  10       26.99       33.29      2.93 o 
  -1   5  10       53.77       52.59      3.40 o 
   0   5  10       17.61       20.72      2.45 o 
   1   5  10       35.76       32.74      2.93 o 
   2   5  10       37.14       37.41      3.01 o 
   3   5  10       14.21       11.70      2.21 o 
   4   5  10        0.11        0.47      1.42 o 
  -9   6  10       15.64       17.97      1.78 o 
  -8   6  10        3.02        3.89      1.10 o 
  -7   6  10       13.09       11.16      1.41 o 
  -6   6  10        5.96        7.36      1.21 o 
  -5   6  10       37.56       40.00      2.01 o 
  -4   6  10        9.84        9.02      1.17 o 
  -3   6  10       44.67       43.51      2.00 o 
  -2   6  10       24.22       23.96      2.69 o 
  -1   6  10        8.64       10.52      2.06 o 
   0   6  10        7.11        6.72      1.82 o 
   1   6  10        1.55        2.29      1.58 o 
   2   6  10       13.99       15.11      2.37 o 
   3   6  10        4.70        7.91      1.98 o 
  -8   7  10        6.64        3.99      1.16 o 
  -7   7  10        1.04        1.18      0.90 o 
  -6   7  10       16.52       14.21      1.46 o 
  -5   7  10       29.46       26.97      1.84 o 
  -4   7  10       14.13       13.73      2.77 o 
  -3   7  10       11.45        9.02      2.14 o 
  -2   7  10       13.23       12.65      2.37 o 
  -1   7  10        4.59        6.09      1.90 o 
   0   7  10       20.37       21.67      2.85 o 
   1   7  10       14.99       18.03      2.53 o 
   2   7  10        4.04        4.19      1.82 o 
  -7   8  10        5.97        6.20      1.33 o 
  -6   8  10       10.33        9.20      3.72 o 
  -5   8  10        1.92        0.91      1.74 o 
  -4   8  10       10.12       10.04      2.37 o 
  -3   8  10        8.15       10.44      2.37 o 
  -2   8  10        0.79        2.93      1.90 o 
  -1   8  10        2.52        2.21      1.74 o 
   0   8  10        3.08        1.03      1.66 o 
   1   8  10        1.22        3.64      1.82 o 
  -4   9  10        4.84        5.38      2.14 o 
  -3   9  10        6.16        6.01      2.21 o 
  -2   9  10        0.04       -1.03      1.58 o 
  -5  -8  11        0.65       -1.19      1.34 o 
  -4  -8  11        5.02        6.64      1.90 o 
  -3  -8  11       22.54       31.40      3.16 o 
  -2  -8  11       27.33       28.23      3.08 o 
  -7  -7  11       20.94       19.22      2.37 o 
  -6  -7  11        9.21       10.20      1.98 o 
  -5  -7  11       12.44       10.12      1.98 o 
  -4  -7  11       15.23       13.84      2.21 o 
  -3  -7  11        7.86       10.91      2.06 o 
  -2  -7  11        4.14        3.64      1.66 o 
  -1  -7  11       20.85       23.17      2.69 o 
   0  -7  11       19.72       23.09      2.69 o 
  -8  -6  11       13.85       18.11      2.37 o 
  -7  -6  11        4.63        4.67      1.66 o 
  -6  -6  11       24.14       20.80      2.37 o 
  -5  -6  11       13.16       14.00      2.14 o 
  -4  -6  11       38.41       37.88      3.01 o 
  -3  -6  11       57.71       53.30      3.40 o 
  -2  -6  11       41.07       44.37      3.24 o 
  -1  -6  11       14.08       16.85      2.29 o 
   0  -6  11       10.03       14.39      2.29 o 
   1  -6  11        5.28        1.50      1.58 o 
   2  -6  11       42.17       40.73      3.32 o 
  -9  -5  11        0.65        1.27      1.34 o 
  -8  -5  11        9.60       10.20      1.82 o 
  -7  -5  11       17.01       16.61      2.14 o 
  -6  -5  11        3.00        4.59      1.50 o 
  -5  -5  11        5.37        5.85      1.50 o 
  -4  -5  11        4.25        1.19      1.27 o 
  -3  -5  11       12.10        5.54      1.58 o 
  -2  -5  11       36.98       34.72      2.85 o 
  -1  -5  11        1.51        1.74      1.50 o 
   0  -5  11       14.47       19.06      2.29 o 
   1  -5  11       41.62       49.43      3.32 o 
   2  -5  11        5.94        4.11      1.74 o 
  -9  -4  11       10.36        8.46      1.82 o 
  -8  -4  11        9.43        6.01      1.66 o 
  -7  -4  11       28.50       36.46      2.77 o 
  -6  -4  11        0.69        2.14      1.27 o 
  -5  -4  11       47.84       45.00      3.01 o 
  -4  -4  11       84.12       77.11      3.80 o 
  -3  -4  11       24.85       29.58      2.53 o 
  -2  -4  11        6.21       10.99      1.90 o 
  -1  -4  11       12.74        9.89      1.82 o 
   0  -4  11       54.47       52.75      3.24 o 
   1  -4  11       27.03       21.91      2.29 o 
   2  -4  11       34.08       37.56      2.93 o 
   3  -4  11       13.13       15.11      2.21 o 
 -10  -3  11        6.67        8.54      1.82 o 
  -9  -3  11        1.14       -0.40      1.11 o 
  -8  -3  11        6.39        6.56      1.58 o 
  -7  -3  11       21.07       25.54      2.45 o 
  -6  -3  11       89.85       85.10      3.95 o 
  -5  -3  11       42.43       41.99      2.93 o 
  -4  -3  11       15.66       14.55      1.82 o 
  -3  -3  11       11.52        8.62      1.58 o 
  -2  -3  11       57.71       54.81      3.08 o 
  -1  -3  11      132.45      125.98      4.75 o 
   0  -3  11       56.81       55.00      3.88 o 
   1  -3  11        7.68        6.22      1.09 o 
   2  -3  11        3.56        1.98      1.19 o 
   3  -3  11        5.98        3.32      1.50 o 
 -10  -2  11       17.52       14.08      2.14 o 
  -9  -2  11       48.56       47.77      3.24 o 
  -8  -2  11       43.54       42.31      3.01 o 
  -7  -2  11       35.09       37.88      2.77 o 
  -6  -2  11       31.06       28.71      2.37 o 
  -5  -2  11        4.31        4.43      1.34 o 
  -4  -2  11        5.54        8.38      1.50 o 
  -3  -2  11       39.97       35.75      2.53 o 
  -2  -2  11      328.51      321.40      8.15 o 
  -1  -2  11      157.76      158.41      3.63 o 
   0  -2  11       10.68       13.96      1.28 o 
   1  -2  11       14.43       14.80      1.90 o 
   2  -2  11       15.08       16.85      2.06 o 
   3  -2  11        5.01        6.48      1.58 o 
   4  -2  11        3.66        4.90      1.74 o 
 -10  -1  11       13.21       12.02      1.98 o 
  -9  -1  11        3.58        4.27      1.50 o 
  -8  -1  11       73.71       77.82      3.95 o 
  -7  -1  11       39.62       39.38      2.85 o 
  -6  -1  11       40.34       38.20      2.69 o 
  -5  -1  11       61.70       60.03      3.16 o 
  -4  -1  11       20.23       18.51      1.98 o 
  -3  -1  11        7.69        7.59      1.58 o 
  -2  -1  11        8.30        8.91      1.06 o 
  -1  -1  11       65.30       65.30      2.53 o 
   0  -1  11       81.04       83.17      2.60 o 
   1  -1  11       74.37       76.32      3.72 o 
   2  -1  11       48.99       46.50      3.08 o 
   3  -1  11        4.20        6.48      1.66 o 
   4  -1  11        7.81       10.28      1.98 o 
 -10   0  11        0.77       -0.47      1.03 o 
  -9   0  11       14.71       12.10      1.90 o 
  -8   0  11        6.85        6.41      1.58 o 
  -7   0  11       65.73       56.94      3.24 o 
  -6   0  11      146.32      132.39      4.90 o 
  -5   0  11        9.32        6.56      1.42 o 
  -4   0  11      427.28      401.52      9.33 o 
  -3   0  11      242.61      250.05      4.64 o 
  -2   0  11       12.12       13.85      1.17 o 
  -1   0  11        5.16        5.58      0.95 o 
   0   0  11        0.12        0.56      0.75 o 
   1   0  11        1.16        1.34      1.19 o 
   2   0  11        0.01        0.32      1.19 o 
   3   0  11        0.09        1.03      1.27 o 
   4   0  11        2.90        2.29      1.50 o 
 -10   1  11       12.94       14.87      2.21 o 
  -9   1  11        3.62        4.51      1.50 o 
  -8   1  11       72.77       76.24      3.80 o 
  -7   1  11       40.36       40.41      2.77 o 
  -6   1  11       42.54       46.74      3.01 o 
  -5   1  11       60.07       63.27      3.24 o 
  -4   1  11       19.12       23.19      2.89 o 
  -3   1  11        7.70        8.91      1.03 o 
  -2   1  11        8.30        9.83      1.11 o 
  -1   1  11       64.16       62.18      2.25 o 
   0   1  11       79.02       80.35      3.95 o 
   1   1  11       74.82       80.11      4.03 o 
   2   1  11       49.87       50.61      3.32 o 
   3   1  11        4.25        2.29      1.50 o 
   4   1  11        7.91        6.41      1.90 o 
 -10   2  11       17.09       14.79      2.21 o 
  -9   2  11       47.47       47.21      3.16 o 
  -8   2  11       43.72       41.52      3.01 o 
  -7   2  11       36.41       36.06      2.69 o 
  -6   2  11       31.13       27.68      2.29 o 
  -5   2  11        4.00        2.80      0.89 o 
  -4   2  11        4.89        5.93      1.02 o 
  -3   2  11       42.72       40.38      1.84 o 
  -2   2  11      332.30      332.04      9.13 o 
  -1   2  11      159.01      159.20      5.54 o 
   0   2  11       10.55       10.99      1.82 o 
   1   2  11       14.76       21.99      2.45 o 
   2   2  11       15.16       21.99      2.45 o 
   3   2  11        5.13        8.30      1.82 o 
   4   2  11        3.89        2.37      1.50 o 
 -10   3  11        6.57        4.67      1.66 o 
  -9   3  11        1.11        0.63      1.19 o 
  -8   3  11        6.39        7.20      1.58 o 
  -7   3  11       19.89       23.09      2.29 o 
  -6   3  11       87.76       84.13      3.48 o 
  -5   3  11       41.84       42.16      2.10 o 
  -4   3  11       16.51       16.17      2.02 o 
  -3   3  11       11.77        7.97      1.06 o 
  -2   3  11       56.70       54.65      2.13 o 
  -1   3  11      131.68      138.40      5.22 o 
   0   3  11       58.65       56.23      3.40 o 
   1   3  11        8.31        8.30      1.74 o 
   2   3  11        3.34        2.69      1.58 o 
   3   3  11        5.92        5.14      1.74 o 
  -9   4  11       10.55        4.82      1.58 o 
  -8   4  11        9.28        6.01      1.58 o 
  -7   4  11       28.42       32.60      3.95 o 
  -6   4  11        0.68        0.70      0.83 o 
  -5   4  11       47.28       42.84      2.03 o 
  -4   4  11       84.36       87.65      2.77 o 
  -3   4  11       25.85       29.67      1.71 o 
  -2   4  11        5.75        7.20      1.66 o 
  -1   4  11       13.34       10.12      1.90 o 
   0   4  11       54.93       47.53      3.32 o 
   1   4  11       27.32       28.00      2.69 o 
   2   4  11       35.05       30.05      2.93 o 
   3   4  11       13.59       12.81      2.29 o 
  -9   5  11        0.67        1.42      1.34 o 
  -8   5  11        9.39        9.84      1.94 o 
  -7   5  11       16.93       18.02      3.40 o 
  -6   5  11        3.39        3.85      1.07 o 
  -5   5  11        5.75        6.35      1.14 o 
  -4   5  11        4.73        4.60      2.02 o 
  -3   5  11       11.81       10.44      2.14 o 
  -2   5  11       37.76       36.62      3.08 o 
  -1   5  11        1.78        3.95      1.74 o 
   0   5  11       13.84       16.13      2.29 o 
   1   5  11       40.86       44.60      3.48 o 
   2   5  11        5.93        5.62      1.82 o 
  -8   6  11       14.11       13.67      1.54 o 
  -7   6  11        4.37        4.64      1.54 o 
  -6   6  11       23.92       21.36      1.73 o 
  -5   6  11       13.43       13.42      1.40 o 
  -4   6  11       37.98       35.46      1.97 o 
  -3   6  11       57.11       51.96      3.64 o 
  -2   6  11       40.16       39.54      3.32 o 
  -1   6  11       13.68       14.24      2.37 o 
   0   6  11        9.88       16.61      2.45 o 
   1   6  11        5.09        4.03      1.90 o 
   2   6  11       41.34       42.39      3.48 o 
  -7   7  11       21.48       21.23      1.86 o 
  -6   7  11        9.41       12.33      2.89 o 
  -5   7  11       11.72        9.32      1.50 o 
  -4   7  11       14.70       15.11      2.61 o 
  -3   7  11        7.78       11.70      2.29 o 
  -2   7  11        4.09        6.17      2.14 o 
  -1   7  11       20.73       18.74      2.61 o 
   0   7  11       20.00       26.57      3.01 o 
  -5   8  11        0.68        0.71      1.74 o 
  -4   8  11        5.03        6.72      2.21 o 
  -3   8  11       22.59       24.67      3.16 o 
  -2   8  11       27.06       37.09      3.56 o 
  -5  -7  12       10.81       16.37      2.37 o 
  -4  -7  12       12.09       10.52      2.14 o 
  -3  -7  12       11.68       12.65      2.37 o 
  -2  -7  12        5.37        2.37      1.66 o 
  -7  -6  12        2.04        2.29      1.58 o 
  -6  -6  12        7.91        5.54      1.74 o 
  -5  -6  12       23.75       22.30      2.53 o 
  -4  -6  12       14.85       16.77      2.37 o 
  -3  -6  12       11.22       13.21      2.14 o 
  -2  -6  12        4.74        5.69      1.82 o 
  -1  -6  12        9.21       13.21      2.29 o 
   0  -6  12        3.88        3.56      1.82 o 
  -8  -5  12        2.00        4.67      1.58 o 
  -7  -5  12       34.39       39.62      3.08 o 
  -6  -5  12       46.06       42.23      3.16 o 
  -5  -5  12       11.07       11.39      1.98 o 
  -4  -5  12       10.77       14.00      2.06 o 
  -3  -5  12        0.69       -1.78      1.19 o 
  -2  -5  12        6.16        6.96      1.74 o 
  -1  -5  12       12.50       16.05      2.37 o 
   0  -5  12        9.16        8.54      2.06 o 
   1  -5  12        4.40        6.41      1.90 o 
  -8  -4  12        7.27        7.20      1.90 o 
  -7  -4  12        0.25        1.27      1.34 o 
  -6  -4  12        1.09        1.11      1.19 o 
  -5  -4  12       14.45       14.08      2.06 o 
  -4  -4  12       47.60       49.67      3.24 o 
  -3  -4  12       33.21       38.04      2.85 o 
  -2  -4  12       24.91       27.05      2.69 o 
  -1  -4  12        0.83        0.47      1.34 o 
   0  -4  12        9.20        6.33      1.82 o 
   1  -4  12        3.35        3.72      1.58 o 
  -9  -3  12        0.95        3.72      1.50 o 
  -8  -3  12       18.58       17.87      2.29 o 
  -7  -3  12       10.13       10.76      1.90 o 
  -6  -3  12       16.54       15.74      2.21 o 
  -5  -3  12       18.81       19.14      2.14 o 
  -4  -3  12        1.35        0.40      1.19 o 
  -3  -3  12       17.86       17.16      2.14 o 
  -2  -3  12       17.43       19.38      2.29 o 
  -1  -3  12       24.33       20.72      2.21 o 
   0  -3  12       14.09       16.29      2.14 o 
   1  -3  12       28.24       26.02      2.53 o 
   2  -3  12        5.22        5.85      1.66 o 
  -9  -2  12       16.30       12.02      2.14 o 
  -8  -2  12        5.93        6.33      1.66 o 
  -7  -2  12        7.82       10.44      1.82 o 
  -6  -2  12        5.27        6.41      1.58 o 
  -5  -2  12        3.91        7.04      1.58 o 
  -4  -2  12       34.20       32.03      2.61 o 
  -3  -2  12       95.14      100.36      4.27 o 
  -2  -2  12       58.68       52.75      3.16 o 
  -1  -2  12       19.65       18.27      2.14 o 
   0  -2  12       19.48       17.85      1.48 o 
   1  -2  12       14.77       18.43      2.21 o 
   2  -2  12       24.70       27.76      2.61 o 
  -9  -1  12        2.81        1.98      1.34 o 
  -8  -1  12        6.53        9.09      1.82 o 
  -7  -1  12       40.72       40.10      3.01 o 
  -6  -1  12       28.71       30.45      2.53 o 
  -5  -1  12       61.07       62.48      3.40 o 
  -4  -1  12       52.94       48.24      3.01 o 
  -3  -1  12       11.82       10.28      1.66 o 
  -2  -1  12       18.63       20.56      2.14 o 
  -1  -1  12       30.98       32.17      1.73 o 
   0  -1  12       16.34       17.24      1.98 o 
   1  -1  12        0.94        2.29      1.27 o 
   2  -1  12        1.71        2.53      1.42 o 
   3  -1  12        0.72        4.11      1.58 o 
 -10   0  12        0.44       -0.24      1.11 o 
  -9   0  12       12.87        9.41      1.82 o 
  -8   0  12       33.85       37.88      2.93 o 
  -7   0  12       23.87       22.06      2.37 o 
  -6   0  12        2.00        3.72      1.42 o 
  -5   0  12      102.03       97.99      4.19 o 
  -4   0  12       47.04       36.77      2.61 o 
  -3   0  12       48.73       52.99      3.01 o 
  -2   0  12       49.40       45.44      2.01 o 
  -1   0  12        7.74        7.28      1.06 o 
   0   0  12        1.50        0.40      1.11 o 
   1   0  12        0.26        0.40      1.19 o 
   2   0  12        1.35        0.79      1.27 o 
   3   0  12       11.75       10.28      1.98 o 
  -9   1  12        2.90        1.42      1.34 o 
  -8   1  12        5.97        6.41      1.74 o 
  -7   1  12       38.71       43.81      3.01 o 
  -6   1  12       28.06       26.34      2.37 o 
  -5   1  12       62.93       64.93      3.40 o 
  -4   1  12       53.52       60.03      3.16 o 
  -3   1  12       12.02       12.65      2.57 o 
  -2   1  12       19.23       21.37      1.51 o 
  -1   1  12       30.97       28.87      2.53 o 
   0   1  12       15.93       15.66      2.14 o 
   1   1  12        1.09        1.90      1.27 o 
   2   1  12        1.73        3.01      1.42 o 
   3   1  12        0.73        1.19      1.34 o 
  -9   2  12       16.21       14.31      2.21 o 
  -8   2  12        5.76        5.14      1.50 o 
  -7   2  12        7.61        7.12      1.66 o 
  -6   2  12        5.30        6.01      1.58 o 
  -5   2  12        4.11        3.16      1.27 o 
  -4   2  12       34.52       41.45      3.12 o 
  -3   2  12       93.78      102.38      2.96 o 
  -2   2  12       57.18       58.11      3.28 o 
  -1   2  12       19.63       16.85      2.14 o 
   0   2  12       19.22       19.69      2.37 o 
   1   2  12       14.50       21.83      2.53 o 
   2   2  12       24.77       25.86      2.77 o 
  -9   3  12        0.95        1.03      1.34 o 
  -8   3  12       18.36       18.82      2.29 o 
  -7   3  12        9.84        8.38      1.74 o 
  -6   3  12       16.02       16.19      1.42 o 
  -5   3  12       18.73       17.98      1.51 o 
  -4   3  12        1.47        1.03      0.82 o 
  -3   3  12       17.39       16.00      1.42 o 
  -2   3  12       16.43       13.60      2.06 o 
  -1   3  12       24.44       24.44      2.61 o 
   0   3  12       15.08       17.24      2.21 o 
   1   3  12       28.78       24.28      2.69 o 
   2   3  12        5.30        4.67      1.66 o 
  -8   4  12        6.85        5.85      1.58 o 
  -7   4  12        0.23       -0.98      0.79 o 
  -6   4  12        1.19        1.04      1.34 o 
  -5   4  12       14.11       13.41      1.50 o 
  -4   4  12       46.35       45.95      2.22 o 
  -3   4  12       32.61       36.54      2.93 o 
  -2   4  12       25.96       28.79      2.69 o 
  -1   4  12        0.90        1.34      1.42 o 
   0   4  12        9.35        8.70      1.98 o 
   1   4  12        3.44        4.43      1.66 o 
   2   4  12        0.87       -0.95      1.27 o 
  -8   5  12        2.04        3.95      1.50 o 
  -7   5  12       34.90       36.86      2.15 o 
  -6   5  12       46.63       45.69      2.31 o 
  -5   5  12       10.96       14.74      1.48 o 
  -4   5  12       10.59       13.07      2.93 o 
  -3   5  12        0.78        2.21      1.50 o 
  -2   5  12        6.32        7.43      1.90 o 
  -1   5  12       12.75       14.55      2.29 o 
   0   5  12        8.54       10.04      2.14 o 
   1   5  12        4.21        4.82      1.74 o 
  -7   6  12        2.10        0.76      1.04 o 
  -6   6  12        7.79        6.07      1.20 o 
  -5   6  12       23.73       22.80      1.77 o 
  -4   6  12       15.73       10.83      2.29 o 
  -3   6  12       12.05       15.74      2.53 o 
  -2   6  12        4.79        7.12      1.98 o 
  -1   6  12        9.12        8.78      2.14 o 
   0   6  12        3.99        5.22      1.90 o 
  -5   7  12       10.94       13.37      2.45 o 
  -4   7  12       12.20        8.54      2.21 o 
  -3   7  12       11.97       13.60      2.45 o 
  -2   7  12        5.50        7.67      2.06 o 
  -6  -5  13        5.63        5.54      1.74 o 
  -5  -5  13        2.01        3.40      1.50 o 
  -4  -5  13        0.56        0.16      1.27 o 
  -3  -5  13       11.68       17.08      2.45 o 
  -2  -5  13        7.97        4.82      1.90 o 
  -1  -5  13        0.31       -0.08      1.42 o 
  -7  -4  13        1.02        0.40      1.34 o 
  -6  -4  13        1.93        2.93      1.58 o 
  -5  -4  13        8.20        7.83      1.82 o 
  -4  -4  13       16.40       18.19      2.37 o 
  -3  -4  13        1.47        2.29      1.50 o 
  -2  -4  13        5.85        4.19      1.58 o 
  -1  -4  13        9.57        8.70      1.98 o 
   0  -4  13        6.34        9.57      2.06 o 
  -8  -3  13       19.84       24.12      2.61 o 
  -7  -3  13       11.82       13.52      2.21 o 
  -6  -3  13        5.43        6.01      1.74 o 
  -5  -3  13        8.99       10.68      1.82 o 
  -4  -3  13        5.15        5.06      1.58 o 
  -3  -3  13        3.27        2.93      1.50 o 
  -2  -3  13        2.25        2.77      1.50 o 
  -1  -3  13       10.66       12.10      2.14 o 
   0  -3  13        6.59        3.95      1.58 o 
  -8  -2  13        6.05        7.59      1.82 o 
  -7  -2  13        0.59       -1.27      1.03 o 
  -6  -2  13        6.12        5.06      1.58 o 
  -5  -2  13        7.01        6.72      1.66 o 
  -4  -2  13        5.27        4.67      1.50 o 
  -3  -2  13        2.01        2.29      1.34 o 
  -2  -2  13        0.28       -0.55      1.27 o 
  -1  -2  13        3.48        0.79      1.34 o 
   1  -2  13        4.25        5.30      1.58 o 
  -9  -1  13        2.88        2.37      1.42 o 
  -8  -1  13        3.17        3.32      1.50 o 
  -7  -1  13       19.51       18.19      2.21 o 
  -6  -1  13       16.96       19.14      2.29 o 
  -5  -1  13       16.15       15.34      2.06 o 
  -4  -1  13        7.01        4.35      1.50 o 
  -3  -1  13        8.90        8.86      1.74 o 
  -2  -1  13        9.25        8.07      1.58 o 
  -1  -1  13       13.15       12.34      1.90 o 
   0  -1  13        4.85        7.20      1.58 o 
   1  -1  13       13.30       13.44      2.06 o 
  -9   0  13        1.96        1.74      1.42 o 
  -8   0  13        6.99       11.63      2.06 o 
  -7   0  13        0.47        0.55      1.11 o 
  -6   0  13        1.08        2.53      1.27 o 
  -5   0  13        0.03        0.71      1.19 o 
  -4   0  13        9.84       13.76      1.98 o 
  -3   0  13        7.06        5.54      1.50 o 
  -2   0  13        0.29        0.32      1.19 o 
  -1   0  13        1.41        3.64      1.42 o 
   0   0  13       11.34       15.50      2.06 o 
   1   0  13       20.40       17.64      2.37 o 
  -9   1  13        3.12        4.35      1.74 o 
  -8   1  13        3.28        1.58      1.34 o 
  -7   1  13       19.15       20.48      2.37 o 
  -6   1  13       17.20       19.38      2.21 o 
  -5   1  13       16.37       16.53      2.14 o 
  -4   1  13        7.12        5.22      1.50 o 
  -3   1  13        9.53       12.18      1.82 o 
  -2   1  13        9.75        8.88      1.15 o 
  -1   1  13       13.62       16.21      2.14 o 
   0   1  13        4.60        4.59      1.58 o 
   1   1  13       13.03       12.50      2.14 o 
  -8   2  13        5.83        6.48      1.74 o 
  -7   2  13        0.57        1.34      1.34 o 
  -6   2  13        5.78        4.82      1.50 o 
  -5   2  13        6.76        7.59      1.66 o 
  -4   2  13        4.62        4.35      1.42 o 
  -3   2  13        1.67        1.15      1.70 o 
  -2   2  13        0.26        1.42      1.19 o 
  -1   2  13        3.40        5.06      1.58 o 
   0   2  13        9.72        6.72      1.74 o 
   1   2  13        4.04        3.24      1.74 o 
  -8   3  13       20.08       19.93      2.37 o 
  -7   3  13       11.86       19.53      2.37 o 
  -6   3  13        5.35        5.30      1.58 o 
  -5   3  13        8.73        9.89      1.74 o 
  -4   3  13        5.22        2.98      1.27 o 
  -3   3  13        3.50        4.75      1.50 o 
  -2   3  13        2.62        3.48      1.50 o 
  -1   3  13       10.26        8.94      1.82 o 
   0   3  13        6.42        4.35      1.58 o 
  -7   4  13        1.07        2.53      1.34 o 
  -6   4  13        2.04        1.60      1.02 o 
  -5   4  13        7.98        6.72      1.24 o 
  -4   4  13       16.15       15.93      2.29 o 
  -3   4  13        1.48        0.71      1.42 o 
  -2   4  13        5.66        4.67      1.74 o 
  -1   4  13        9.46        6.64      1.82 o 
   0   4  13        6.19       10.99      2.14 o 
  -6   5  13        5.66        7.80      1.94 o 
  -5   5  13        2.00        2.49      1.04 o 
  -4   5  13        0.51        0.79      1.50 o 
  -3   5  13       11.40       13.13      2.37 o 
  -2   5  13        7.73        7.20      1.98 o 
  -1   5  13        0.31        1.50      1.58 o 
  -6  -3  14        6.44        9.49      1.98 o 
  -5  -3  14       15.98       19.45      2.53 o 
  -4  -3  14        6.06        9.02      1.98 o 
  -3  -3  14       15.41       13.37      2.14 o 
  -2  -3  14       30.43       30.37      2.85 o 
  -7  -2  14        0.77        0.40      1.27 o 
  -6  -2  14        3.63        4.11      1.58 o 
  -5  -2  14       21.33       25.70      2.69 o 
  -4  -2  14       12.00       12.97      2.06 o 
  -3  -2  14        3.88        1.66      1.50 o 
  -2  -2  14        2.61        2.69      1.58 o 
  -7  -1  14        1.97        0.79      1.27 o 
  -6  -1  14        0.44        3.08      1.50 o 
  -5  -1  14        7.82        6.80      1.74 o 
  -4  -1  14       25.89       28.55      2.69 o 
  -3  -1  14       31.17       35.90      3.01 o 
  -2  -1  14       18.86       21.04      2.45 o 
  -7   0  14        0.32       -0.08      1.19 o 
  -6   0  14        3.84        1.90      1.42 o 
  -5   0  14        0.25       -0.24      1.11 o 
  -4   0  14        0.09        0.16      1.11 o 
  -3   0  14        7.16        8.38      1.74 o 
  -7   1  14        1.73        0.63      1.27 o 
  -6   1  14        0.43        0.63      1.19 o 
  -5   1  14        7.75        6.96      1.66 o 
  -4   1  14       25.74       34.32      2.85 o 
  -3   1  14       31.76       35.83      2.77 o 
  -1   1  14       10.67        9.89      1.90 o 
  -7   2  14        0.91        0.00      1.19 o 
  -6   2  14        3.87        5.38      1.58 o 
  -5   2  14       21.46       23.57      2.53 o 
  -4   2  14       12.51       12.34      1.98 o 
  -2   2  14        2.58        4.90      1.58 o 
  -6   3  14        6.15        7.04      1.82 o 
  -5   3  14       15.92       12.97      2.06 o 
  -3   3  14       14.99       14.47      2.14 o 
  -2   3  14       30.29       33.22      3.01 o 
                                                 
